# Supplementary material for: Vitamin D Status Does Not Affect Disability Progression of Patients with Multiple Sclerosis over Three Year Follow-Up
Source: PLoS One. 2016 Jun 8;11(6):e0156122. doi: 10.1371/journal.pone.0156122 (PMC4898831; doi:10.1371/journal.pone.0156122)
Supplement: S2 File — (XLS) [file pone.0156122.s003.xls]

## Sheet: Minimal dataset van 160428 B
Patientnumber	Sex	Age_at_debut_years	Age_at_diagnosis_years	Age_at_BL_years	MS_course_baseline	VitDDate_baseline_days	VitD_baseline	VitD_baseline_deseason	MS_exacerbationrate_prestudy_3years	MS_exacerbationrate	EDSS_baseline	MS_duration_at_BL_from_debut_years	MS_duration_at_BL_from_diagnosis_years	Amount_of_trimesters_from_BL_at_EDSSmeasurement	EDSS	Progression
2	M	38.5024	54.3518	68.3313	SP MS	304	10	10.1387	1	0	7	29.8289	13.9795	0	6.5	N
2	M	38.5024	54.3518	68.3313	SP MS	304	10	10.1387	1	0	7	29.8289	13.9795	1	7	N
2	M	38.5024	54.3518	68.3313	SP MS	304	10	10.1387	1	0	7	29.8289	13.9795	2	7	N
2	M	38.5024	54.3518	68.3313	SP MS	304	10	10.1387	1	0	7	29.8289	13.9795	9	7	N
2	M	38.5024	54.3518	68.3313	SP MS	304	10	10.1387	1	0	7	29.8289	13.9795	10	6.5	N
3	F	44.0411	44.7858	45.8919	RR MS	224	35	26.5684	4	3	4	1.85079	1.10609	1	4	N
3	F	44.0411	44.7858	45.8919	RR MS	224	35	26.5684	4	3	4	1.85079	1.10609	5	1	N
3	F	44.0411	44.7858	45.8919	RR MS	224	35	26.5684	4	3	4	1.85079	1.10609	8	6	N
3	F	44.0411	44.7858	45.8919	RR MS	224	35	26.5684	4	3	4	1.85079	1.10609	9	2.5	N
3	F	44.0411	44.7858	45.8919	RR MS	224	35	26.5684	4	3	4	1.85079	1.10609	10	3	N
3	F	44.0411	44.7858	45.8919	RR MS	224	35	26.5684	4	3	4	1.85079	1.10609	12	3	N
7	F	26.9158	27.7043	30.7844	RR MS	179	59	51.7187	3	6	2.5	3.86858	3.08008	-1	3.5	Y
7	F	26.9158	27.7043	30.7844	RR MS	179	59	51.7187	3	6	2.5	3.86858	3.08008	0	2.5	Y
7	F	26.9158	27.7043	30.7844	RR MS	179	59	51.7187	3	6	2.5	3.86858	3.08008	2	2.5	Y
7	F	26.9158	27.7043	30.7844	RR MS	179	59	51.7187	3	6	2.5	3.86858	3.08008	5	4.5	Y
7	F	26.9158	27.7043	30.7844	RR MS	179	59	51.7187	3	6	2.5	3.86858	3.08008	6	4.5	Y
10	M	47.6824	50.3929	54.1711	PP MS	255	55	48.6537	0	0	4	6.48871	3.77823	1	4	Y
10	M	47.6824	50.3929	54.1711	PP MS	255	55	48.6537	0	0	4	6.48871	3.77823	3	4.5	Y
10	M	47.6824	50.3929	54.1711	PP MS	255	55	48.6537	0	0	4	6.48871	3.77823	5	4	Y
10	M	47.6824	50.3929	54.1711	PP MS	255	55	48.6537	0	0	4	6.48871	3.77823	7	4	Y
10	M	47.6824	50.3929	54.1711	PP MS	255	55	48.6537	0	0	4	6.48871	3.77823	8	5.5	Y
10	M	47.6824	50.3929	54.1711	PP MS	255	55	48.6537	0	0	4	6.48871	3.77823	11	5.5	Y
13	M	19.2909	60.9254	67.9535	PP MS	243	62	54.592	0	0	6	48.6626	7.02806	0	6	N
13	M	19.2909	60.9254	67.9535	PP MS	243	62	54.592	0	0	6	48.6626	7.02806	1	6.5	N
13	M	19.2909	60.9254	67.9535	PP MS	243	62	54.592	0	0	6	48.6626	7.02806	6	6	N
13	M	19.2909	60.9254	67.9535	PP MS	243	62	54.592	0	0	6	48.6626	7.02806	8	6.5	N
13	M	19.2909	60.9254	67.9535	PP MS	243	62	54.592	0	0	6	48.6626	7.02806	11	6.5	N
15	M	41.0623	48.1068	64.961	SP MS	84	38	43.0749	0	1	6.5	23.8987	16.8542	1	6.5	N
15	M	41.0623	48.1068	64.961	SP MS	84	38	43.0749	0	1	6.5	23.8987	16.8542	4	7	N
15	M	41.0623	48.1068	64.961	SP MS	84	38	43.0749	0	1	6.5	23.8987	16.8542	9	6.5	N
17	F	25.0732	25.5715	48.5722	SP MS	274	42	37.8645	2	1	6	23.499	23.0007	1	6	N
17	F	25.0732	25.5715	48.5722	SP MS	274	42	37.8645	2	1	6	23.499	23.0007	3	6	N
17	F	25.0732	25.5715	48.5722	SP MS	274	42	37.8645	2	1	6	23.499	23.0007	4	5.5	N
17	F	25.0732	25.5715	48.5722	SP MS	274	42	37.8645	2	1	6	23.499	23.0007	6	3.5	N
17	F	25.0732	25.5715	48.5722	SP MS	274	42	37.8645	2	1	6	23.499	23.0007	10	5.5	N
18	F	27.9562	30.9569	42.7214	RR MS	281	28	24.8037	1	0	1	14.7652	11.7645	0	1	Y
18	F	27.9562	30.9569	42.7214	RR MS	281	28	24.8037	1	0	1	14.7652	11.7645	1	2.5	Y
18	F	27.9562	30.9569	42.7214	RR MS	281	28	24.8037	1	0	1	14.7652	11.7645	3	4	Y
18	F	27.9562	30.9569	42.7214	RR MS	281	28	24.8037	1	0	1	14.7652	11.7645	6	4.5	Y
18	F	27.9562	30.9569	42.7214	RR MS	281	28	24.8037	1	0	1	14.7652	11.7645	7	4.5	Y
18	F	27.9562	30.9569	42.7214	RR MS	281	28	24.8037	1	0	1	14.7652	11.7645	9	5.5	Y
18	F	27.9562	30.9569	42.7214	RR MS	281	28	24.8037	1	0	1	14.7652	11.7645	11	3.5	Y
18	F	27.9562	30.9569	42.7214	RR MS	281	28	24.8037	1	0	1	14.7652	11.7645	12	4	Y
21	F	45.0486	45.5524	49.3662	RR MS	330	24	27.8553	1	0	4	4.31759	3.81383	1	4	N
21	F	45.0486	45.5524	49.3662	RR MS	330	24	27.8553	1	0	4	4.31759	3.81383	3	2	N
21	F	45.0486	45.5524	49.3662	RR MS	330	24	27.8553	1	0	4	4.31759	3.81383	4	2	N
21	F	45.0486	45.5524	49.3662	RR MS	330	24	27.8553	1	0	4	4.31759	3.81383	5	4.5	N
21	F	45.0486	45.5524	49.3662	RR MS	330	24	27.8553	1	0	4	4.31759	3.81383	8	1.5	N
23	M	25.8563	46.5243	47.3073	PP MS	165	60	54.0305	1	0	2.5	21.4511	0.783025	1	2.5	Y
23	M	25.8563	46.5243	47.3073	PP MS	165	60	54.0305	1	0	2.5	21.4511	0.783025	2	2	Y
23	M	25.8563	46.5243	47.3073	PP MS	165	60	54.0305	1	0	2.5	21.4511	0.783025	4	4	Y
23	M	25.8563	46.5243	47.3073	PP MS	165	60	54.0305	1	0	2.5	21.4511	0.783025	6	4.5	Y
23	M	25.8563	46.5243	47.3073	PP MS	165	60	54.0305	1	0	2.5	21.4511	0.783025	9	4.5	Y
26	F	41.2895	45.0431	50.4641	RR MS	288	34	31.7893	0	0	6.5	9.17454	5.42094	0	6.5	N
26	F	41.2895	45.0431	50.4641	RR MS	288	34	31.7893	0	0	6.5	9.17454	5.42094	7	6.5	N
26	F	41.2895	45.0431	50.4641	RR MS	288	34	31.7893	0	0	6.5	9.17454	5.42094	10	6.5	N
27	F	25.7577	49.358	56.679	SP MS	154	62	57.3079	0	0	5	30.9213	7.32101	1	5	N
27	F	25.7577	49.358	56.679	SP MS	154	62	57.3079	0	0	5	30.9213	7.32101	2	5	N
27	F	25.7577	49.358	56.679	SP MS	154	62	57.3079	0	0	5	30.9213	7.32101	5	5	N
28	M	14.4203	15.9233	30.8939	SP MS	295	18	16.807	7	1	4	16.4736	14.9706	0	4	N
28	M	14.4203	15.9233	30.8939	SP MS	295	18	16.807	7	1	4	16.4736	14.9706	2	4	N
28	M	14.4203	15.9233	30.8939	SP MS	295	18	16.807	7	1	4	16.4736	14.9706	5	3.5	N
28	M	14.4203	15.9233	30.8939	SP MS	295	18	16.807	7	1	4	16.4736	14.9706	7	2	N
28	M	14.4203	15.9233	30.8939	SP MS	295	18	16.807	7	1	4	16.4736	14.9706	8	2	N
28	M	14.4203	15.9233	30.8939	SP MS	295	18	16.807	7	1	4	16.4736	14.9706	10	4	N
28	M	14.4203	15.9233	30.8939	SP MS	295	18	16.807	7	1	4	16.4736	14.9706	11	2.5	N
28	M	14.4203	15.9233	30.8939	SP MS	295	18	16.807	7	1	4	16.4736	14.9706	12	4	N
29	F	29.5715	31.603	50.7707	SP MS	269	18	13.2296	1	3	6.5	21.1992	19.1677	-1	6.5	N
29	F	29.5715	31.603	50.7707	SP MS	269	18	13.2296	1	3	6.5	21.1992	19.1677	1	6.5	N
29	F	29.5715	31.603	50.7707	SP MS	269	18	13.2296	1	3	6.5	21.1992	19.1677	7	6.5	N
29	F	29.5715	31.603	50.7707	SP MS	269	18	13.2296	1	3	6.5	21.1992	19.1677	8	6.5	N
30	F	21.0705	26.6502	35.77	RR MS	259	90	84.0702	5	0	1.5	14.6995	9.11978	1	1.5	N
30	F	21.0705	26.6502	35.77	RR MS	259	90	84.0702	5	0	1.5	14.6995	9.11978	6	1.5	N
30	F	21.0705	26.6502	35.77	RR MS	259	90	84.0702	5	0	1.5	14.6995	9.11978	8	1.5	N
31	F	24.5503	36.4435	40.2656	RR MS	62	33	40.2917	1	0	4.5	15.7153	3.82204	-1	5	N
31	F	24.5503	36.4435	40.2656	RR MS	62	33	40.2917	1	0	4.5	15.7153	3.82204	1	4.5	N
31	F	24.5503	36.4435	40.2656	RR MS	62	33	40.2917	1	0	4.5	15.7153	3.82204	2	6	N
31	F	24.5503	36.4435	40.2656	RR MS	62	33	40.2917	1	0	4.5	15.7153	3.82204	5	5.5	N
31	F	24.5503	36.4435	40.2656	RR MS	62	33	40.2917	1	0	4.5	15.7153	3.82204	7	5	N
32	F	25.4976	29.3251	42.0643	RR MS	147	56	52.2112	3	1	4	16.5667	12.7392	1	4	N
32	F	25.4976	29.3251	42.0643	RR MS	147	56	52.2112	3	1	4	16.5667	12.7392	4	3	N
32	F	25.4976	29.3251	42.0643	RR MS	147	56	52.2112	3	1	4	16.5667	12.7392	6	2.5	N
32	F	25.4976	29.3251	42.0643	RR MS	147	56	52.2112	3	1	4	16.5667	12.7392	7	2	N
32	F	25.4976	29.3251	42.0643	RR MS	147	56	52.2112	3	1	4	16.5667	12.7392	8	2	N
32	F	25.4976	29.3251	42.0643	RR MS	147	56	52.2112	3	1	4	16.5667	12.7392	10	1.5	N
33	M	32.8104	34.5818	43.4606	RR MS	39	29	37.5011	0	0	4.5	10.6502	8.87885	1	4.5	N
33	M	32.8104	34.5818	43.4606	RR MS	39	29	37.5011	0	0	4.5	10.6502	8.87885	7	6	N
33	M	32.8104	34.5818	43.4606	RR MS	39	29	37.5011	0	0	4.5	10.6502	8.87885	9	4.5	N
34	F	31.4059	33.4428	34.3025	PP MS	343	35	40.4703	6	3	4	2.89665	0.859685	1	4	N
34	F	31.4059	33.4428	34.3025	PP MS	343	35	40.4703	6	3	4	2.89665	0.859685	4	5	N
37	F	31.1567	44.8706	44.8871	RR MS	268	26	21.1067	0	2	2.5	13.7303	0.0164271	0	2.5	Y
37	F	31.1567	44.8706	44.8871	RR MS	268	26	21.1067	0	2	2.5	13.7303	0.0164271	2	3	Y
37	F	31.1567	44.8706	44.8871	RR MS	268	26	21.1067	0	2	2.5	13.7303	0.0164271	3	4	Y
37	F	31.1567	44.8706	44.8871	RR MS	268	26	21.1067	0	2	2.5	13.7303	0.0164271	4	4	Y
37	F	31.1567	44.8706	44.8871	RR MS	268	26	21.1067	0	2	2.5	13.7303	0.0164271	10	6	Y
38	F	36.4682	38.9076	41.128	RR MS	242	76	68.5172	3	1	6	4.65982	2.2204	-1	6.5	N
38	F	36.4682	38.9076	41.128	RR MS	242	76	68.5172	3	1	6	4.65982	2.2204	0	6	N
38	F	36.4682	38.9076	41.128	RR MS	242	76	68.5172	3	1	6	4.65982	2.2204	2	6	N
38	F	36.4682	38.9076	41.128	RR MS	242	76	68.5172	3	1	6	4.65982	2.2204	3	6.5	N
38	F	36.4682	38.9076	41.128	RR MS	242	76	68.5172	3	1	6	4.65982	2.2204	9	4.5	N
38	F	36.4682	38.9076	41.128	RR MS	242	76	68.5172	3	1	6	4.65982	2.2204	11	4	N
39	F	12.8433	15.9671	16.1013	RR MS	338	25	29.8773	2	1	1.5	3.25804	0.134155	2	1.5	N
39	F	12.8433	15.9671	16.1013	RR MS	338	25	29.8773	2	1	1.5	3.25804	0.134155	3	1.5	N
39	F	12.8433	15.9671	16.1013	RR MS	338	25	29.8773	2	1	1.5	3.25804	0.134155	6	1	N
41	F	49.473	51.0226	51.3676	PP MS	158	33	27.8214	0	1	4	1.89459	0.344969	1	4	N
41	F	49.473	51.0226	51.3676	PP MS	158	33	27.8214	0	1	4	1.89459	0.344969	9	4	N
41	F	49.473	51.0226	51.3676	PP MS	158	33	27.8214	0	1	4	1.89459	0.344969	10	3.5	N
42	F	44.7201	44.7201	58.9925	RR MS	101	37	39.8489	0	2	3	14.2724	14.2724	1	3	Y
42	F	44.7201	44.7201	58.9925	RR MS	101	37	39.8489	0	2	3	14.2724	14.2724	5	4	Y
42	F	44.7201	44.7201	58.9925	RR MS	101	37	39.8489	0	2	3	14.2724	14.2724	8	4	Y
43	F	39.0144	39.0144	57.0541	RR MS	15	25	33.3601	2	0	6.5	18.0397	18.0397	0	6.5	N
43	F	39.0144	39.0144	57.0541	RR MS	15	25	33.3601	2	0	6.5	18.0397	18.0397	3	6	N
43	F	39.0144	39.0144	57.0541	RR MS	15	25	33.3601	2	0	6.5	18.0397	18.0397	8	6	N
45	F	24.271	44.5175	44.5175	RR MS	91	50	54.2004	0	1	1	20.2464	0	0	2	Y
45	F	24.271	44.5175	44.5175	RR MS	91	50	54.2004	0	1	1	20.2464	0	1	1	Y
45	F	24.271	44.5175	44.5175	RR MS	91	50	54.2004	0	1	1	20.2464	0	2	1	Y
45	F	24.271	44.5175	44.5175	RR MS	91	50	54.2004	0	1	1	20.2464	0	5	1.5	Y
45	F	24.271	44.5175	44.5175	RR MS	91	50	54.2004	0	1	1	20.2464	0	7	1.5	Y
45	F	24.271	44.5175	44.5175	RR MS	91	50	54.2004	0	1	1	20.2464	0	9	2	Y
47	F	36.5832	41.1964	52.1834	RR MS	20	99	107.51	1	2	1.5	15.6003	10.987	-1	4.5	Y
47	F	36.5832	41.1964	52.1834	RR MS	20	99	107.51	1	2	1.5	15.6003	10.987	1	1.5	Y
47	F	36.5832	41.1964	52.1834	RR MS	20	99	107.51	1	2	1.5	15.6003	10.987	7	1.5	Y
47	F	36.5832	41.1964	52.1834	RR MS	20	99	107.51	1	2	1.5	15.6003	10.987	9	1.5	Y
47	F	36.5832	41.1964	52.1834	RR MS	20	99	107.51	1	2	1.5	15.6003	10.987	10	1.5	Y
48	F	45.7741	46.193	57.5633	RR MS	89	25	29.4571	0	0	2.5	11.7892	11.3703	1	2.5	N
48	F	45.7741	46.193	57.5633	RR MS	89	25	29.4571	0	0	2.5	11.7892	11.3703	2	2.5	N
48	F	45.7741	46.193	57.5633	RR MS	89	25	29.4571	0	0	2.5	11.7892	11.3703	3	2.5	N
48	F	45.7741	46.193	57.5633	RR MS	89	25	29.4571	0	0	2.5	11.7892	11.3703	7	1	N
48	F	45.7741	46.193	57.5633	RR MS	89	25	29.4571	0	0	2.5	11.7892	11.3703	9	2	N
48	F	45.7741	46.193	57.5633	RR MS	89	25	29.4571	0	0	2.5	11.7892	11.3703	11	3	N
50	F	57.7796	62.4449	72.6379	SP MS	315	21	22.7586	1	0	7	14.8583	10.193	1	7	N
50	F	57.7796	62.4449	72.6379	SP MS	315	21	22.7586	1	0	7	14.8583	10.193	7	6.5	N
50	F	57.7796	62.4449	72.6379	SP MS	315	21	22.7586	1	0	7	14.8583	10.193	9	7	N
52	M	17.8453	21.3881	45.8973	SP MS	308	37	37.7314	1	3	4.5	28.052	24.5092	1	4.5	Y
52	M	17.8453	21.3881	45.8973	SP MS	308	37	37.7314	1	3	4.5	28.052	24.5092	3	6	Y
52	M	17.8453	21.3881	45.8973	SP MS	308	37	37.7314	1	3	4.5	28.052	24.5092	5	6	Y
52	M	17.8453	21.3881	45.8973	SP MS	308	37	37.7314	1	3	4.5	28.052	24.5092	8	6	Y
52	M	17.8453	21.3881	45.8973	SP MS	308	37	37.7314	1	3	4.5	28.052	24.5092	10	6	Y
54	F	33.2923	46.4778	47.6934	RR MS	147	84	80.2112	5	0	2	14.4011	1.21561	1	2	Y
54	F	33.2923	46.4778	47.6934	RR MS	147	84	80.2112	5	0	2	14.4011	1.21561	2	1.5	Y
54	F	33.2923	46.4778	47.6934	RR MS	147	84	80.2112	5	0	2	14.4011	1.21561	3	1.5	Y
56	M	41.5743	43.1157	47.707	RR MS	231	55	46.8453	4	3	4	6.13279	4.59138	1	4	N
56	M	41.5743	43.1157	47.707	RR MS	231	55	46.8453	4	3	4	6.13279	4.59138	5	4	N
56	M	41.5743	43.1157	47.707	RR MS	231	55	46.8453	4	3	4	6.13279	4.59138	9	4	N
56	M	41.5743	43.1157	47.707	RR MS	231	55	46.8453	4	3	4	6.13279	4.59138	12	3.5	N
57	M	32.6845	33.0157	42.2012	RR MS	281	38	34.8037	0	2	1	9.51677	9.18549	1	1	N
57	M	32.6845	33.0157	42.2012	RR MS	281	38	34.8037	0	2	1	9.51677	9.18549	7	2	N
57	M	32.6845	33.0157	42.2012	RR MS	281	38	34.8037	0	2	1	9.51677	9.18549	8	2	N
57	M	32.6845	33.0157	42.2012	RR MS	281	38	34.8037	0	2	1	9.51677	9.18549	9	2	N
57	M	32.6845	33.0157	42.2012	RR MS	281	38	34.8037	0	2	1	9.51677	9.18549	10	1.5	N
57	M	32.6845	33.0157	42.2012	RR MS	281	38	34.8037	0	2	1	9.51677	9.18549	11	1	N
57	M	32.6845	33.0157	42.2012	RR MS	281	38	34.8037	0	2	1	9.51677	9.18549	12	1	N
60	F	24.512	52.9418	58.6995	SP MS	235	36	28.0569	0	1	6.5	34.1875	5.7577	0	6.5	N
60	F	24.512	52.9418	58.6995	SP MS	235	36	28.0569	0	1	6.5	34.1875	5.7577	8	6.5	N
60	F	24.512	52.9418	58.6995	SP MS	235	36	28.0569	0	1	6.5	34.1875	5.7577	9	6	N
62	F	51.6632	53.7057	57.692	RR MS	224	75	66.5684	0	0	1	6.02875	3.98631	0	1	N
62	F	51.6632	53.7057	57.692	RR MS	224	75	66.5684	0	0	1	6.02875	3.98631	1	1	N
62	F	51.6632	53.7057	57.692	RR MS	224	75	66.5684	0	0	1	6.02875	3.98631	3	1.5	N
62	F	51.6632	53.7057	57.692	RR MS	224	75	66.5684	0	0	1	6.02875	3.98631	5	1	N
62	F	51.6632	53.7057	57.692	RR MS	224	75	66.5684	0	0	1	6.02875	3.98631	7	1	N
62	F	51.6632	53.7057	57.692	RR MS	224	75	66.5684	0	0	1	6.02875	3.98631	8	1.5	N
62	F	51.6632	53.7057	57.692	RR MS	224	75	66.5684	0	0	1	6.02875	3.98631	10	1.5	N
63	F	39.4716	46.2779	46.2943	RR MS	119	52	52.2323	1	0	2	6.82272	0.0164271	-1	4	Y
63	F	39.4716	46.2779	46.2943	RR MS	119	52	52.2323	1	0	2	6.82272	0.0164271	1	2	Y
63	F	39.4716	46.2779	46.2943	RR MS	119	52	52.2323	1	0	2	6.82272	0.0164271	2	2	Y
63	F	39.4716	46.2779	46.2943	RR MS	119	52	52.2323	1	0	2	6.82272	0.0164271	4	2	Y
63	F	39.4716	46.2779	46.2943	RR MS	119	52	52.2323	1	0	2	6.82272	0.0164271	8	4.5	Y
65	F	24.3696	32.9774	37.2485	RR MS	138	38	35.4514	0	1	2	12.8789	4.27105	1	2	N
65	F	24.3696	32.9774	37.2485	RR MS	138	38	35.4514	0	1	2	12.8789	4.27105	3	1.5	N
65	F	24.3696	32.9774	37.2485	RR MS	138	38	35.4514	0	1	2	12.8789	4.27105	4	1.5	N
65	F	24.3696	32.9774	37.2485	RR MS	138	38	35.4514	0	1	2	12.8789	4.27105	6	1.5	N
65	F	24.3696	32.9774	37.2485	RR MS	138	38	35.4514	0	1	2	12.8789	4.27105	9	2	N
65	F	24.3696	32.9774	37.2485	RR MS	138	38	35.4514	0	1	2	12.8789	4.27105	10	3	N
65	F	24.3696	32.9774	37.2485	RR MS	138	38	35.4514	0	1	2	12.8789	4.27105	11	2	N
65	F	24.3696	32.9774	37.2485	RR MS	138	38	35.4514	0	1	2	12.8789	4.27105	12	2	N
67	F	37.8371	38.8392	50.4668	SP MS	231	33	24.8453	1	0	7	12.6297	11.6277	0	7	N
67	F	37.8371	38.8392	50.4668	SP MS	231	33	24.8453	1	0	7	12.6297	11.6277	1	7	N
67	F	37.8371	38.8392	50.4668	SP MS	231	33	24.8453	1	0	7	12.6297	11.6277	3	6.5	N
67	F	37.8371	38.8392	50.4668	SP MS	231	33	24.8453	1	0	7	12.6297	11.6277	4	6.5	N
67	F	37.8371	38.8392	50.4668	SP MS	231	33	24.8453	1	0	7	12.6297	11.6277	6	6.5	N
67	F	37.8371	38.8392	50.4668	SP MS	231	33	24.8453	1	0	7	12.6297	11.6277	8	6.5	N
67	F	37.8371	38.8392	50.4668	SP MS	231	33	24.8453	1	0	7	12.6297	11.6277	10	6.5	N
68	M	36.9062	45.3498	60.2957	SP MS	52	62	69.9716	0	0	5	23.3895	14.9459	0	5	N
68	M	36.9062	45.3498	60.2957	SP MS	52	62	69.9716	0	0	5	23.3895	14.9459	2	5	N
68	M	36.9062	45.3498	60.2957	SP MS	52	62	69.9716	0	0	5	23.3895	14.9459	3	5.5	N
68	M	36.9062	45.3498	60.2957	SP MS	52	62	69.9716	0	0	5	23.3895	14.9459	4	5.5	N
68	M	36.9062	45.3498	60.2957	SP MS	52	62	69.9716	0	0	5	23.3895	14.9459	5	3	N
68	M	36.9062	45.3498	60.2957	SP MS	52	62	69.9716	0	0	5	23.3895	14.9459	8	4	N
68	M	36.9062	45.3498	60.2957	SP MS	52	62	69.9716	0	0	5	23.3895	14.9459	10	4	N
69	F	50.4805	51.3155	52.2245	PP MS	58	62	69.5908	2	0	2	1.74401	0.908966	1	2	N
69	F	50.4805	51.3155	52.2245	PP MS	58	62	69.5908	2	0	2	1.74401	0.908966	2	3	N
69	F	50.4805	51.3155	52.2245	PP MS	58	62	69.5908	2	0	2	1.74401	0.908966	3	1.5	N
69	F	50.4805	51.3155	52.2245	PP MS	58	62	69.5908	2	0	2	1.74401	0.908966	5	2	N
69	F	50.4805	51.3155	52.2245	PP MS	58	62	69.5908	2	0	2	1.74401	0.908966	9	2	N
69	F	50.4805	51.3155	52.2245	PP MS	58	62	69.5908	2	0	2	1.74401	0.908966	12	2.5	N
70	F	26.0397	27.8357	58.9049	SP MS	117	41	41.5288	2	0	7.5	32.8652	31.0691	1	7.5	N
70	F	26.0397	27.8357	58.9049	SP MS	117	41	41.5288	2	0	7.5	32.8652	31.0691	5	7.5	N
70	F	26.0397	27.8357	58.9049	SP MS	117	41	41.5288	2	0	7.5	32.8652	31.0691	7	7	N
70	F	26.0397	27.8357	58.9049	SP MS	117	41	41.5288	2	0	7.5	32.8652	31.0691	10	7.5	N
71	F	22.4641	25.3196	28.7556	RR MS	288	57	54.7893	5	3	5	6.29158	3.436	0	5	N
71	F	22.4641	25.3196	28.7556	RR MS	288	57	54.7893	5	3	5	6.29158	3.436	1	4.5	N
71	F	22.4641	25.3196	28.7556	RR MS	288	57	54.7893	5	3	5	6.29158	3.436	8	4.5	N
73	F	25.6235	29.6235	38.0972	RR MS	174	129	122.142	3	0	5.5	12.4736	8.47365	0	5.5	N
73	F	25.6235	29.6235	38.0972	RR MS	174	129	122.142	3	0	5.5	12.4736	8.47365	11	4.5	N
74	M	36.6051	43.9206	58.3381	RR MS	269	43	38.2296	1	0	1	21.7331	14.4175	1	1	Y
74	M	36.6051	43.9206	58.3381	RR MS	269	43	38.2296	1	0	1	21.7331	14.4175	2	2	Y
74	M	36.6051	43.9206	58.3381	RR MS	269	43	38.2296	1	0	1	21.7331	14.4175	5	2	Y
74	M	36.6051	43.9206	58.3381	RR MS	269	43	38.2296	1	0	1	21.7331	14.4175	6	2	Y
74	M	36.6051	43.9206	58.3381	RR MS	269	43	38.2296	1	0	1	21.7331	14.4175	8	2	Y
74	M	36.6051	43.9206	58.3381	RR MS	269	43	38.2296	1	0	1	21.7331	14.4175	11	1.5	Y
76	M	35.6824	37.4346	44.3559	PP MS	306	38	38.4353	0	0	4	8.67351	6.92129	-1	4.5	Y
76	M	35.6824	37.4346	44.3559	PP MS	306	38	38.4353	0	0	4	8.67351	6.92129	1	4	Y
76	M	35.6824	37.4346	44.3559	PP MS	306	38	38.4353	0	0	4	8.67351	6.92129	2	5	Y
76	M	35.6824	37.4346	44.3559	PP MS	306	38	38.4353	0	0	4	8.67351	6.92129	5	6	Y
76	M	35.6824	37.4346	44.3559	PP MS	306	38	38.4353	0	0	4	8.67351	6.92129	6	6	Y
76	M	35.6824	37.4346	44.3559	PP MS	306	38	38.4353	0	0	4	8.67351	6.92129	11	6.5	Y
78	F	20.3915	21.0678	30.8118	RR MS	214	49	40.3855	2	0	2	10.4203	9.74401	0	2	Y
78	F	20.3915	21.0678	30.8118	RR MS	214	49	40.3855	2	0	2	10.4203	9.74401	3	2	Y
78	F	20.3915	21.0678	30.8118	RR MS	214	49	40.3855	2	0	2	10.4203	9.74401	4	2	Y
78	F	20.3915	21.0678	30.8118	RR MS	214	49	40.3855	2	0	2	10.4203	9.74401	6	2	Y
78	F	20.3915	21.0678	30.8118	RR MS	214	49	40.3855	2	0	2	10.4203	9.74401	8	2.5	Y
78	F	20.3915	21.0678	30.8118	RR MS	214	49	40.3855	2	0	2	10.4203	9.74401	9	2.5	Y
79	F	39.8029	49.8864	52.6489	RR MS	110	57	58.5592	0	2	4	12.846	2.76249	-1	4	N
79	F	39.8029	49.8864	52.6489	RR MS	110	57	58.5592	0	2	4	12.846	2.76249	1	4	N
79	F	39.8029	49.8864	52.6489	RR MS	110	57	58.5592	0	2	4	12.846	2.76249	2	4	N
79	F	39.8029	49.8864	52.6489	RR MS	110	57	58.5592	0	2	4	12.846	2.76249	4	2.5	N
79	F	39.8029	49.8864	52.6489	RR MS	110	57	58.5592	0	2	4	12.846	2.76249	7	3	N
79	F	39.8029	49.8864	52.6489	RR MS	110	57	58.5592	0	2	4	12.846	2.76249	9	4	N
79	F	39.8029	49.8864	52.6489	RR MS	110	57	58.5592	0	2	4	12.846	2.76249	10	4	N
80	F	15.3977	45.399	63.5811	SP MS	68	27	33.7788	3	0	6.5	48.1834	18.1821	1	6.5	N
80	F	15.3977	45.399	63.5811	SP MS	68	27	33.7788	3	0	6.5	48.1834	18.1821	2	6.5	N
80	F	15.3977	45.399	63.5811	SP MS	68	27	33.7788	3	0	6.5	48.1834	18.1821	4	6.5	N
80	F	15.3977	45.399	63.5811	SP MS	68	27	33.7788	3	0	6.5	48.1834	18.1821	10	6.5	N
86	F	36.9774	38.4586	41.7413	SP MS	294	31	29.6602	4	0	6.5	4.76386	3.28268	1	6.5	N
86	F	36.9774	38.4586	41.7413	SP MS	294	31	29.6602	4	0	6.5	4.76386	3.28268	2	6.5	N
86	F	36.9774	38.4586	41.7413	SP MS	294	31	29.6602	4	0	6.5	4.76386	3.28268	3	6.5	N
86	F	36.9774	38.4586	41.7413	SP MS	294	31	29.6602	4	0	6.5	4.76386	3.28268	4	6.5	N
86	F	36.9774	38.4586	41.7413	SP MS	294	31	29.6602	4	0	6.5	4.76386	3.28268	5	6.5	N
86	F	36.9774	38.4586	41.7413	SP MS	294	31	29.6602	4	0	6.5	4.76386	3.28268	7	6.5	N
86	F	36.9774	38.4586	41.7413	SP MS	294	31	29.6602	4	0	6.5	4.76386	3.28268	11	6.5	N
89	F	26.3409	28.6543	37.0103	RR MS	246	55	47.8294	6	1	1	10.6694	8.35592	1	1	Y
89	F	26.3409	28.6543	37.0103	RR MS	246	55	47.8294	6	1	1	10.6694	8.35592	3	1.5	Y
89	F	26.3409	28.6543	37.0103	RR MS	246	55	47.8294	6	1	1	10.6694	8.35592	6	1.5	Y
89	F	26.3409	28.6543	37.0103	RR MS	246	55	47.8294	6	1	1	10.6694	8.35592	12	1.5	Y
90	M	57.9274	58.2149	60.4764	SP MS	141	46	43.0297	3	0	6	2.54894	2.26146	2	6	N
90	M	57.9274	58.2149	60.4764	SP MS	141	46	43.0297	3	0	6	2.54894	2.26146	3	6.5	N
90	M	57.9274	58.2149	60.4764	SP MS	141	46	43.0297	3	0	6	2.54894	2.26146	8	6.5	N
90	M	57.9274	58.2149	60.4764	SP MS	141	46	43.0297	3	0	6	2.54894	2.26146	12	7	N
91	F	42.3162	56.4956	57.0869	PP MS	82	50	55.3118	0	0	3	14.7707	0.591376	1	3	Y
91	F	42.3162	56.4956	57.0869	PP MS	82	50	55.3118	0	0	3	14.7707	0.591376	5	1.5	Y
91	F	42.3162	56.4956	57.0869	PP MS	82	50	55.3118	0	0	3	14.7707	0.591376	9	1.5	Y
93	F	23.3292	41.6181	42.3655	RR MS	14	39	47.3227	5	0	2	19.0363	0.747433	1	2	N
93	F	23.3292	41.6181	42.3655	RR MS	14	39	47.3227	5	0	2	19.0363	0.747433	2	2	N
93	F	23.3292	41.6181	42.3655	RR MS	14	39	47.3227	5	0	2	19.0363	0.747433	3	1.5	N
93	F	23.3292	41.6181	42.3655	RR MS	14	39	47.3227	5	0	2	19.0363	0.747433	5	2	N
100	F	26.4641	29.6674	34.1328	RR MS	110	64	65.5592	2	3	1.5	7.66872	4.46543	-1	2	N
100	F	26.4641	29.6674	34.1328	RR MS	110	64	65.5592	2	3	1.5	7.66872	4.46543	1	1.5	N
101	M	26.4093	30.4093	58.0945	SP MS	252	43	36.361	2	0	6.5	31.6851	27.6851	1	6.5	N
101	M	26.4093	30.4093	58.0945	SP MS	252	43	36.361	2	0	6.5	31.6851	27.6851	12	6.5	N
104	F	39.5811	39.9042	61.0951	RR MS	313	24	25.4671	1	2	2.5	21.514	21.191	0	2.5	N
104	F	39.5811	39.9042	61.0951	RR MS	313	24	25.4671	1	2	2.5	21.514	21.191	4	1.5	N
104	F	39.5811	39.9042	61.0951	RR MS	313	24	25.4671	1	2	2.5	21.514	21.191	5	2.5	N
104	F	39.5811	39.9042	61.0951	RR MS	313	24	25.4671	1	2	2.5	21.514	21.191	6	3	N
106	F	33.629	48.4627	55.4743	PP MS	109	48	49.705	0	0	4	21.8453	7.01164	0	4	Y
107	F	22.3025	24.9363	51.4689	SP MS	227	34	25.6722	0	0	7.5	29.1663	26.5325	1	7.5	N
107	F	22.3025	24.9363	51.4689	SP MS	227	34	25.6722	0	0	7.5	29.1663	26.5325	2	7.5	N
107	F	22.3025	24.9363	51.4689	SP MS	227	34	25.6722	0	0	7.5	29.1663	26.5325	6	7.5	N
107	F	22.3025	24.9363	51.4689	SP MS	227	34	25.6722	0	0	7.5	29.1663	26.5325	8	8	N
108	M	33.7413	40.8515	43.8576	RR MS	159	69	63.7036	4	0	3	10.1164	3.00616	-1	5	Y
108	M	33.7413	40.8515	43.8576	RR MS	159	69	63.7036	4	0	3	10.1164	3.00616	0	5	Y
108	M	33.7413	40.8515	43.8576	RR MS	159	69	63.7036	4	0	3	10.1164	3.00616	1	3	Y
108	M	33.7413	40.8515	43.8576	RR MS	159	69	63.7036	4	0	3	10.1164	3.00616	2	3	Y
108	M	33.7413	40.8515	43.8576	RR MS	159	69	63.7036	4	0	3	10.1164	3.00616	4	4.5	Y
108	M	33.7413	40.8515	43.8576	RR MS	159	69	63.7036	4	0	3	10.1164	3.00616	6	2	Y
108	M	33.7413	40.8515	43.8576	RR MS	159	69	63.7036	4	0	3	10.1164	3.00616	8	4.5	Y
108	M	33.7413	40.8515	43.8576	RR MS	159	69	63.7036	4	0	3	10.1164	3.00616	10	4.5	Y
109	F	13.5715	17.6099	17.6099	RR MS	196	98	89.6969	2	0	3.5	4.03833	0	2	2	Y
109	F	13.5715	17.6099	17.6099	RR MS	196	98	89.6969	2	0	3.5	4.03833	0	4	2.5	Y
109	F	13.5715	17.6099	17.6099	RR MS	196	98	89.6969	2	0	3.5	4.03833	0	6	1	Y
109	F	13.5715	17.6099	17.6099	RR MS	196	98	89.6969	2	0	3.5	4.03833	0	9	2.5	Y
109	F	13.5715	17.6099	17.6099	RR MS	196	98	89.6969	2	0	3.5	4.03833	0	11	3.5	Y
110	M	17.6509	18.1958	27.9863	RR MS	159	87	81.7036	3	2	1.5	10.3354	9.79055	1	1.5	N
110	M	17.6509	18.1958	27.9863	RR MS	159	87	81.7036	3	2	1.5	10.3354	9.79055	10	1	N
113	F	50.3135	56.8569	57.7988	SP MS	344	50	55.5842	1	0	4	7.48528	0.941821	0	4	Y
113	F	50.3135	56.8569	57.7988	SP MS	344	50	55.5842	1	0	4	7.48528	0.941821	2	3.5	Y
113	F	50.3135	56.8569	57.7988	SP MS	344	50	55.5842	1	0	4	7.48528	0.941821	4	5	Y
113	F	50.3135	56.8569	57.7988	SP MS	344	50	55.5842	1	0	4	7.48528	0.941821	5	4.5	Y
113	F	50.3135	56.8569	57.7988	SP MS	344	50	55.5842	1	0	4	7.48528	0.941821	7	4.5	Y
113	F	50.3135	56.8569	57.7988	SP MS	344	50	55.5842	1	0	4	7.48528	0.941821	10	4.5	Y
118	F	34.3326	34.6256	34.9322	RR MS	294	78	76.6602	0	0	1	0.599589	0.306639	0	1	Y
118	F	34.3326	34.6256	34.9322	RR MS	294	78	76.6602	0	0	1	0.599589	0.306639	5	1	Y
118	F	34.3326	34.6256	34.9322	RR MS	294	78	76.6602	0	0	1	0.599589	0.306639	7	2	Y
118	F	34.3326	34.6256	34.9322	RR MS	294	78	76.6602	0	0	1	0.599589	0.306639	10	1.5	Y
120	F	35.4962	36.2546	37.3443	RR MS	192	44	35.8761	2	5	6.5	1.84805	1.08966	1	6.5	N
120	F	35.4962	36.2546	37.3443	RR MS	192	44	35.8761	2	5	6.5	1.84805	1.08966	2	6.5	N
120	F	35.4962	36.2546	37.3443	RR MS	192	44	35.8761	2	5	6.5	1.84805	1.08966	3	6.5	N
120	F	35.4962	36.2546	37.3443	RR MS	192	44	35.8761	2	5	6.5	1.84805	1.08966	7	6	N
120	F	35.4962	36.2546	37.3443	RR MS	192	44	35.8761	2	5	6.5	1.84805	1.08966	10	2	N
122	F	24.4162	30.4641	35.9343	RR MS	264	44	38.63	0	2	0	11.5181	5.47023	2	0	Y
122	F	24.4162	30.4641	35.9343	RR MS	264	44	38.63	0	2	0	11.5181	5.47023	4	0	Y
122	F	24.4162	30.4641	35.9343	RR MS	264	44	38.63	0	2	0	11.5181	5.47023	5	0	Y
124	F	27.0992	27.896	28.1807	RR MS	288	77	74.7893	2	2	2	1.08145	0.284736	1	2	Y
124	F	27.0992	27.896	28.1807	RR MS	288	77	74.7893	2	2	2	1.08145	0.284736	5	1	Y
124	F	27.0992	27.896	28.1807	RR MS	288	77	74.7893	2	2	2	1.08145	0.284736	8	2	Y
124	F	27.0992	27.896	28.1807	RR MS	288	77	74.7893	2	2	2	1.08145	0.284736	9	1	Y
124	F	27.0992	27.896	28.1807	RR MS	288	77	74.7893	2	2	2	1.08145	0.284736	11	1.5	Y
125	F	31.6578	35.3484	44.2601	SP MS	252	56	49.361	2	1	3	12.6023	8.9117	0	4.5	N
125	F	31.6578	35.3484	44.2601	SP MS	252	56	49.361	2	1	3	12.6023	8.9117	1	3	N
125	F	31.6578	35.3484	44.2601	SP MS	252	56	49.361	2	1	3	12.6023	8.9117	4	2.5	N
125	F	31.6578	35.3484	44.2601	SP MS	252	56	49.361	2	1	3	12.6023	8.9117	8	1.5	N
125	F	31.6578	35.3484	44.2601	SP MS	252	56	49.361	2	1	3	12.6023	8.9117	12	2.5	N
126	F	26.705	27.666	51.8686	RR MS	120	62	62.0839	1	1	1.5	25.1636	24.2026	1	1.5	Y
126	F	26.705	27.666	51.8686	RR MS	120	62	62.0839	1	1	1.5	25.1636	24.2026	5	4	Y
126	F	26.705	27.666	51.8686	RR MS	120	62	62.0839	1	1	1.5	25.1636	24.2026	7	4.5	Y
126	F	26.705	27.666	51.8686	RR MS	120	62	62.0839	1	1	1.5	25.1636	24.2026	11	4	Y
126	F	26.705	27.666	51.8686	RR MS	120	62	62.0839	1	1	1.5	25.1636	24.2026	12	4.5	Y
127	F	18.9103	19.5893	45.0541	SP MS	236	127	119.116	0	0	6.5	26.1437	25.4648	1	6.5	Y
127	F	18.9103	19.5893	45.0541	SP MS	236	127	119.116	0	0	6.5	26.1437	25.4648	5	7	Y
127	F	18.9103	19.5893	45.0541	SP MS	236	127	119.116	0	0	6.5	26.1437	25.4648	11	7.5	Y
128	M	48.0027	50.2204	52.0876	RR MS	63	30	37.2115	1	0	1.5	4.08487	1.86721	-1	1.5	N
128	M	48.0027	50.2204	52.0876	RR MS	63	30	37.2115	1	0	1.5	4.08487	1.86721	1	1.5	N
128	M	48.0027	50.2204	52.0876	RR MS	63	30	37.2115	1	0	1.5	4.08487	1.86721	3	1.5	N
128	M	48.0027	50.2204	52.0876	RR MS	63	30	37.2115	1	0	1.5	4.08487	1.86721	6	2.5	N
128	M	48.0027	50.2204	52.0876	RR MS	63	30	37.2115	1	0	1.5	4.08487	1.86721	9	1.5	N
129	F	43.6359	49.2129	62.3984	SP MS	80	36	41.5423	4	4	6.5	18.7625	13.1855	1	6.5	N
129	F	43.6359	49.2129	62.3984	SP MS	80	36	41.5423	4	4	6.5	18.7625	13.1855	6	7	N
129	F	43.6359	49.2129	62.3984	SP MS	80	36	41.5423	4	4	6.5	18.7625	13.1855	7	6.5	N
129	F	43.6359	49.2129	62.3984	SP MS	80	36	41.5423	4	4	6.5	18.7625	13.1855	11	6	N
130	F	58.6475	59.822	64.9418	SP MS	274	73	68.8645	0	1	6.5	6.29432	5.11978	-1	6.5	Y
130	F	58.6475	59.822	64.9418	SP MS	274	73	68.8645	0	1	6.5	6.29432	5.11978	4	6.5	Y
130	F	58.6475	59.822	64.9418	SP MS	274	73	68.8645	0	1	6.5	6.29432	5.11978	6	7	Y
130	F	58.6475	59.822	64.9418	SP MS	274	73	68.8645	0	1	6.5	6.29432	5.11978	8	7.5	Y
130	F	58.6475	59.822	64.9418	SP MS	274	73	68.8645	0	1	6.5	6.29432	5.11978	9	7	Y
130	F	58.6475	59.822	64.9418	SP MS	274	73	68.8645	0	1	6.5	6.29432	5.11978	10	7.5	Y
130	F	58.6475	59.822	64.9418	SP MS	274	73	68.8645	0	1	6.5	6.29432	5.11978	12	7.5	Y
134	M	39.2635	53.8782	65.7276	SP MS	171	47	40.4211	1	1	4.5	26.4641	11.8494	1	4.5	N
134	M	39.2635	53.8782	65.7276	SP MS	171	47	40.4211	1	1	4.5	26.4641	11.8494	2	2	N
134	M	39.2635	53.8782	65.7276	SP MS	171	47	40.4211	1	1	4.5	26.4641	11.8494	4	4.5	N
134	M	39.2635	53.8782	65.7276	SP MS	171	47	40.4211	1	1	4.5	26.4641	11.8494	6	4.5	N
134	M	39.2635	53.8782	65.7276	SP MS	171	47	40.4211	1	1	4.5	26.4641	11.8494	7	4	N
134	M	39.2635	53.8782	65.7276	SP MS	171	47	40.4211	1	1	4.5	26.4641	11.8494	10	4	N
134	M	39.2635	53.8782	65.7276	SP MS	171	47	40.4211	1	1	4.5	26.4641	11.8494	11	4.5	N
135	F	41.0732	51.9452	51.9452	PP MS	292	76	74.3678	0	0	2	10.872	0	1	2	Y
135	F	41.0732	51.9452	51.9452	PP MS	292	76	74.3678	0	0	2	10.872	0	3	2	Y
135	F	41.0732	51.9452	51.9452	PP MS	292	76	74.3678	0	0	2	10.872	0	4	2	Y
135	F	41.0732	51.9452	51.9452	PP MS	292	76	74.3678	0	0	2	10.872	0	5	2.5	Y
135	F	41.0732	51.9452	51.9452	PP MS	292	76	74.3678	0	0	2	10.872	0	8	3	Y
135	F	41.0732	51.9452	51.9452	PP MS	292	76	74.3678	0	0	2	10.872	0	9	2.5	Y
136	M	44.2382	45.3717	59.2334	SP MS	286	64	61.5038	0	0	6.5	14.9952	13.8617	1	6.5	N
136	M	44.2382	45.3717	59.2334	SP MS	286	64	61.5038	0	0	6.5	14.9952	13.8617	2	6	N
136	M	44.2382	45.3717	59.2334	SP MS	286	64	61.5038	0	0	6.5	14.9952	13.8617	3	6.5	N
136	M	44.2382	45.3717	59.2334	SP MS	286	64	61.5038	0	0	6.5	14.9952	13.8617	4	6.5	N
136	M	44.2382	45.3717	59.2334	SP MS	286	64	61.5038	0	0	6.5	14.9952	13.8617	8	6	N
136	M	44.2382	45.3717	59.2334	SP MS	286	64	61.5038	0	0	6.5	14.9952	13.8617	10	6.5	N
136	M	44.2382	45.3717	59.2334	SP MS	286	64	61.5038	0	0	6.5	14.9952	13.8617	12	6.5	N
137	M	37.1061	38.1492	38.4175	RR MS	97	94	97.4019	1	0	2.5	1.31143	0.268309	-1	2.5	N
137	M	37.1061	38.1492	38.4175	RR MS	97	94	97.4019	1	0	2.5	1.31143	0.268309	1	2.5	N
137	M	37.1061	38.1492	38.4175	RR MS	97	94	97.4019	1	0	2.5	1.31143	0.268309	3	2.5	N
137	M	37.1061	38.1492	38.4175	RR MS	97	94	97.4019	1	0	2.5	1.31143	0.268309	9	2.5	N
137	M	37.1061	38.1492	38.4175	RR MS	97	94	97.4019	1	0	2.5	1.31143	0.268309	12	4	N
139	F	20.8323	21.1444	23.3812	RR MS	322	119	121.76	2	0	1.5	2.54894	2.23682	-1	0	N
139	F	20.8323	21.1444	23.3812	RR MS	322	119	121.76	2	0	1.5	2.54894	2.23682	1	1.5	N
139	F	20.8323	21.1444	23.3812	RR MS	322	119	121.76	2	0	1.5	2.54894	2.23682	4	1	N
139	F	20.8323	21.1444	23.3812	RR MS	322	119	121.76	2	0	1.5	2.54894	2.23682	6	1.5	N
139	F	20.8323	21.1444	23.3812	RR MS	322	119	121.76	2	0	1.5	2.54894	2.23682	8	1	N
139	F	20.8323	21.1444	23.3812	RR MS	322	119	121.76	2	0	1.5	2.54894	2.23682	9	1	N
139	F	20.8323	21.1444	23.3812	RR MS	322	119	121.76	2	0	1.5	2.54894	2.23682	10	1	N
139	F	20.8323	21.1444	23.3812	RR MS	322	119	121.76	2	0	1.5	2.54894	2.23682	12	1	N
141	M	28.4463	34.883	48.9582	SP MS	32	20	28.6114	0	2	8	20.512	14.0753	1	8	N
142	F	25.9001	44.8159	54.7543	RR MS	21	90	98.5324	0	2	2	28.8542	9.9384	0	2	Y
142	F	25.9001	44.8159	54.7543	RR MS	21	90	98.5324	0	2	2	28.8542	9.9384	1	2	Y
142	F	25.9001	44.8159	54.7543	RR MS	21	90	98.5324	0	2	2	28.8542	9.9384	2	0	Y
142	F	25.9001	44.8159	54.7543	RR MS	21	90	98.5324	0	2	2	28.8542	9.9384	8	0	Y
142	F	25.9001	44.8159	54.7543	RR MS	21	90	98.5324	0	2	2	28.8542	9.9384	10	3.5	Y
143	F	36.2	49.2	49.91	SP MS	260	98	92	2	0	8.5	13.71	0.71	18	8	N
145	M	25.3169	26.0835	27.1759	RR MS	315	24	25.7586	2	2	2.5	1.859	1.0924	-1	2	N
145	M	25.3169	26.0835	27.1759	RR MS	315	24	25.7586	2	2	2.5	1.859	1.0924	1	2.5	N
147	F	20.7064	21.8672	28.4463	RR MS	12	28	36.2404	1	1	1	7.7399	6.57906	1	1	N
147	F	20.7064	21.8672	28.4463	RR MS	12	28	36.2404	1	1	1	7.7399	6.57906	4	1	N
147	F	20.7064	21.8672	28.4463	RR MS	12	28	36.2404	1	1	1	7.7399	6.57906	7	2.5	N
147	F	20.7064	21.8672	28.4463	RR MS	12	28	36.2404	1	1	1	7.7399	6.57906	11	2	N
147	F	20.7064	21.8672	28.4463	RR MS	12	28	36.2404	1	1	1	7.7399	6.57906	12	2.5	N
149	M	40.2382	43.2389	43.3457	RR MS	313	48	49.4671	1	1	1.5	3.10746	0.106776	1	1.5	Y
150	M	22.1492	52.1478	60.4517	SP MS	112	29	30.2665	0	1	6	38.3025	8.3039	1	6	Y
150	M	22.1492	52.1478	60.4517	SP MS	112	29	30.2665	0	1	6	38.3025	8.3039	3	7	Y
150	M	22.1492	52.1478	60.4517	SP MS	112	29	30.2665	0	1	6	38.3025	8.3039	4	7	Y
150	M	22.1492	52.1478	60.4517	SP MS	112	29	30.2665	0	1	6	38.3025	8.3039	5	6.5	Y
150	M	22.1492	52.1478	60.4517	SP MS	112	29	30.2665	0	1	6	38.3025	8.3039	6	6.5	Y
150	M	22.1492	52.1478	60.4517	SP MS	112	29	30.2665	0	1	6	38.3025	8.3039	8	6.5	Y
150	M	22.1492	52.1478	60.4517	SP MS	112	29	30.2665	0	1	6	38.3025	8.3039	9	6.5	Y
150	M	22.1492	52.1478	60.4517	SP MS	112	29	30.2665	0	1	6	38.3025	8.3039	10	6.5	Y
152	M	40.9802	41.1472	48.8104	RR MS	274	96	91.8645	0	2	2.5	7.83025	7.66324	1	2.5	N
152	M	40.9802	41.1472	48.8104	RR MS	274	96	91.8645	0	2	2.5	7.83025	7.66324	3	3	N
152	M	40.9802	41.1472	48.8104	RR MS	274	96	91.8645	0	2	2.5	7.83025	7.66324	4	3	N
152	M	40.9802	41.1472	48.8104	RR MS	274	96	91.8645	0	2	2.5	7.83025	7.66324	12	2	N
154	M	15.9097	36.5448	39.039	RR MS	48	17	25.1785	2	0	4	23.1294	2.49418	-1	4	N
154	M	15.9097	36.5448	39.039	RR MS	48	17	25.1785	2	0	4	23.1294	2.49418	0	4	N
154	M	15.9097	36.5448	39.039	RR MS	48	17	25.1785	2	0	4	23.1294	2.49418	1	4	N
154	M	15.9097	36.5448	39.039	RR MS	48	17	25.1785	2	0	4	23.1294	2.49418	2	1.5	N
154	M	15.9097	36.5448	39.039	RR MS	48	17	25.1785	2	0	4	23.1294	2.49418	3	4	N
154	M	15.9097	36.5448	39.039	RR MS	48	17	25.1785	2	0	4	23.1294	2.49418	4	2.5	N
154	M	15.9097	36.5448	39.039	RR MS	48	17	25.1785	2	0	4	23.1294	2.49418	5	3.5	N
154	M	15.9097	36.5448	39.039	RR MS	48	17	25.1785	2	0	4	23.1294	2.49418	6	3	N
154	M	15.9097	36.5448	39.039	RR MS	48	17	25.1785	2	0	4	23.1294	2.49418	8	3.5	N
154	M	15.9097	36.5448	39.039	RR MS	48	17	25.1785	2	0	4	23.1294	2.49418	9	4	N
154	M	15.9097	36.5448	39.039	RR MS	48	17	25.1785	2	0	4	23.1294	2.49418	11	3	N
155	F	27.4497	32.8378	41.8426	RR MS	307	46	46.5834	0	0	1	14.3929	9.00479	1	1	Y
155	F	27.4497	32.8378	41.8426	RR MS	307	46	46.5834	0	0	1	14.3929	9.00479	3	2	Y
155	F	27.4497	32.8378	41.8426	RR MS	307	46	46.5834	0	0	1	14.3929	9.00479	4	2	Y
155	F	27.4497	32.8378	41.8426	RR MS	307	46	46.5834	0	0	1	14.3929	9.00479	5	4	Y
155	F	27.4497	32.8378	41.8426	RR MS	307	46	46.5834	0	0	1	14.3929	9.00479	9	4	Y
155	F	27.4497	32.8378	41.8426	RR MS	307	46	46.5834	0	0	1	14.3929	9.00479	11	4	Y
159	M	24.6188	27.1732	27.2827	RR MS	183	76	68.4184	2	1	2	2.66393	0.109514	-1	2	Y
159	M	24.6188	27.1732	27.2827	RR MS	183	76	68.4184	2	1	2	2.66393	0.109514	1	2	Y
159	M	24.6188	27.1732	27.2827	RR MS	183	76	68.4184	2	1	2	2.66393	0.109514	3	1	Y
159	M	24.6188	27.1732	27.2827	RR MS	183	76	68.4184	2	1	2	2.66393	0.109514	7	1	Y
159	M	24.6188	27.1732	27.2827	RR MS	183	76	68.4184	2	1	2	2.66393	0.109514	10	5	Y
159	M	24.6188	27.1732	27.2827	RR MS	183	76	68.4184	2	1	2	2.66393	0.109514	12	1.5	Y
160	M	42.2505	43.2772	47.1759	RR MS	113	56	57.1195	0	0	3	4.92539	3.8987	1	3	N
160	M	42.2505	43.2772	47.1759	RR MS	113	56	57.1195	0	0	3	4.92539	3.8987	3	3	N
160	M	42.2505	43.2772	47.1759	RR MS	113	56	57.1195	0	0	3	4.92539	3.8987	5	3.5	N
161	F	32.0411	35.373	52.0246	SP MS	160	95	89.5873	0	0	7.5	19.9836	16.6516	2	7.5	Y
161	F	32.0411	35.373	52.0246	SP MS	160	95	89.5873	0	0	7.5	19.9836	16.6516	5	8.5	Y
162	M	53.2621	54.5216	61.4538	PP MS	71	28	34.4948	0	0	8	8.19165	6.93224	2	8	N
163	F	24.334	25.0951	24.7721	RR MS	34	18	26.5926	1	6	2	0.438056	-0.323066	0	2	Y
163	F	24.334	25.0951	24.7721	RR MS	34	18	26.5926	1	6	2	0.438056	-0.323066	11	4	Y
163	F	24.334	25.0951	24.7721	RR MS	34	18	26.5926	1	6	2	0.438056	-0.323066	12	2	Y
164	F	19.2005	21.2019	53.8919	SP MS	253	100	93.4566	1	0	4	34.6913	32.6899	0	4	N
164	F	19.2005	21.2019	53.8919	SP MS	253	100	93.4566	1	0	4	34.6913	32.6899	1	4	N
164	F	19.2005	21.2019	53.8919	SP MS	253	100	93.4566	1	0	4	34.6913	32.6899	2	4	N
164	F	19.2005	21.2019	53.8919	SP MS	253	100	93.4566	1	0	4	34.6913	32.6899	3	4	N
164	F	19.2005	21.2019	53.8919	SP MS	253	100	93.4566	1	0	4	34.6913	32.6899	5	4.5	N
165	F	30.2971	32.2382	40.8022	RR MS	168	90	83.7174	1	0	2	10.5051	8.564	-1	2	Y
165	F	30.2971	32.2382	40.8022	RR MS	168	90	83.7174	1	0	2	10.5051	8.564	2	2	Y
165	F	30.2971	32.2382	40.8022	RR MS	168	90	83.7174	1	0	2	10.5051	8.564	3	1.5	Y
165	F	30.2971	32.2382	40.8022	RR MS	168	90	83.7174	1	0	2	10.5051	8.564	4	1.5	Y
165	F	30.2971	32.2382	40.8022	RR MS	168	90	83.7174	1	0	2	10.5051	8.564	5	2	Y
165	F	30.2971	32.2382	40.8022	RR MS	168	90	83.7174	1	0	2	10.5051	8.564	6	1.5	Y
165	F	30.2971	32.2382	40.8022	RR MS	168	90	83.7174	1	0	2	10.5051	8.564	10	1.5	Y
166	F	26.3326	26.3326	50.757	SP MS	321	39	41.6193	0	0	7.5	24.4244	24.4244	1	7.5	N
166	F	26.3326	26.3326	50.757	SP MS	321	39	41.6193	0	0	7.5	24.4244	24.4244	4	7.5	N
172	F	46.601	47.0007	47.5181	RR MS	249	119	112.086	4	1	4	0.91718	0.517454	1	4	N
172	F	46.601	47.0007	47.5181	RR MS	249	119	112.086	4	1	4	0.91718	0.517454	2	2	N
172	F	46.601	47.0007	47.5181	RR MS	249	119	112.086	4	1	4	0.91718	0.517454	3	4	N
172	F	46.601	47.0007	47.5181	RR MS	249	119	112.086	4	1	4	0.91718	0.517454	4	4	N
172	F	46.601	47.0007	47.5181	RR MS	249	119	112.086	4	1	4	0.91718	0.517454	5	3.5	N
173	F	26.8446	43.5346	60.5722	SP MS	267	25	19.9853	0	0	6	33.7276	17.0376	-1	6	N
173	F	26.8446	43.5346	60.5722	SP MS	267	25	19.9853	0	0	6	33.7276	17.0376	0	6	N
173	F	26.8446	43.5346	60.5722	SP MS	267	25	19.9853	0	0	6	33.7276	17.0376	1	6	N
173	F	26.8446	43.5346	60.5722	SP MS	267	25	19.9853	0	0	6	33.7276	17.0376	2	6	N
173	F	26.8446	43.5346	60.5722	SP MS	267	25	19.9853	0	0	6	33.7276	17.0376	4	6	N
173	F	26.8446	43.5346	60.5722	SP MS	267	25	19.9853	0	0	6	33.7276	17.0376	5	4.5	N
173	F	26.8446	43.5346	60.5722	SP MS	267	25	19.9853	0	0	6	33.7276	17.0376	6	5	N
173	F	26.8446	43.5346	60.5722	SP MS	267	25	19.9853	0	0	6	33.7276	17.0376	9	6.5	N
176	F	32.0657	34.0068	51.3593	RR MS	146	22	18.345	0	1	6.5	19.2936	17.3525	-1	6.5	N
176	F	32.0657	34.0068	51.3593	RR MS	146	22	18.345	0	1	6.5	19.2936	17.3525	0	6.5	N
176	F	32.0657	34.0068	51.3593	RR MS	146	22	18.345	0	1	6.5	19.2936	17.3525	1	6.5	N
176	F	32.0657	34.0068	51.3593	RR MS	146	22	18.345	0	1	6.5	19.2936	17.3525	5	7	N
176	F	32.0657	34.0068	51.3593	RR MS	146	22	18.345	0	1	6.5	19.2936	17.3525	6	7	N
176	F	32.0657	34.0068	51.3593	RR MS	146	22	18.345	0	1	6.5	19.2936	17.3525	9	7	N
176	F	32.0657	34.0068	51.3593	RR MS	146	22	18.345	0	1	6.5	19.2936	17.3525	12	6.5	N
177	M	27.9014	28.9309	28.8925	RR MS	241	32	24.4446	2	0	1	0.991102	-0.0383299	2	1	N
177	M	27.9014	28.9309	28.8925	RR MS	241	32	24.4446	2	0	1	0.991102	-0.0383299	3	1	N
177	M	27.9014	28.9309	28.8925	RR MS	241	32	24.4446	2	0	1	0.991102	-0.0383299	4	1	N
177	M	27.9014	28.9309	28.8925	RR MS	241	32	24.4446	2	0	1	0.991102	-0.0383299	5	1	N
177	M	27.9014	28.9309	28.8925	RR MS	241	32	24.4446	2	0	1	0.991102	-0.0383299	6	1	N
177	M	27.9014	28.9309	28.8925	RR MS	241	32	24.4446	2	0	1	0.991102	-0.0383299	7	0	N
177	M	27.9014	28.9309	28.8925	RR MS	241	32	24.4446	2	0	1	0.991102	-0.0383299	8	1	N
177	M	27.9014	28.9309	28.8925	RR MS	241	32	24.4446	2	0	1	0.991102	-0.0383299	9	1	N
177	M	27.9014	28.9309	28.8925	RR MS	241	32	24.4446	2	0	1	0.991102	-0.0383299	12	1.5	N
181	M	47.4634	49.6208	57.2758	SP MS	224	63	54.5684	1	0	5.5	9.81246	7.65503	-1	6	Y
181	M	47.4634	49.6208	57.2758	SP MS	224	63	54.5684	1	0	5.5	9.81246	7.65503	1	5.5	Y
181	M	47.4634	49.6208	57.2758	SP MS	224	63	54.5684	1	0	5.5	9.81246	7.65503	2	6	Y
181	M	47.4634	49.6208	57.2758	SP MS	224	63	54.5684	1	0	5.5	9.81246	7.65503	3	6	Y
181	M	47.4634	49.6208	57.2758	SP MS	224	63	54.5684	1	0	5.5	9.81246	7.65503	4	6	Y
181	M	47.4634	49.6208	57.2758	SP MS	224	63	54.5684	1	0	5.5	9.81246	7.65503	6	6.5	Y
181	M	47.4634	49.6208	57.2758	SP MS	224	63	54.5684	1	0	5.5	9.81246	7.65503	7	6	Y
181	M	47.4634	49.6208	57.2758	SP MS	224	63	54.5684	1	0	5.5	9.81246	7.65503	9	6.5	Y
181	M	47.4634	49.6208	57.2758	SP MS	224	63	54.5684	1	0	5.5	9.81246	7.65503	11	6.5	Y
181	M	47.4634	49.6208	57.2758	SP MS	224	63	54.5684	1	0	5.5	9.81246	7.65503	12	6.5	Y
182	F	24.4873	29.9165	30.7707	RR MS	269	106	101.23	2	0	0	6.28337	0.854209	0	0	Y
182	F	24.4873	29.9165	30.7707	RR MS	269	106	101.23	2	0	0	6.28337	0.854209	1	0	Y
182	F	24.4873	29.9165	30.7707	RR MS	269	106	101.23	2	0	0	6.28337	0.854209	3	0	Y
182	F	24.4873	29.9165	30.7707	RR MS	269	106	101.23	2	0	0	6.28337	0.854209	6	1	Y
182	F	24.4873	29.9165	30.7707	RR MS	269	106	101.23	2	0	0	6.28337	0.854209	8	1	Y
183	F	33.0541	36.8323	49.6126	RR MS	365	28	35.546	0	0	2.5	16.5585	12.7803	1	2.5	N
183	F	33.0541	36.8323	49.6126	RR MS	365	28	35.546	0	0	2.5	16.5585	12.7803	2	2	N
183	F	33.0541	36.8323	49.6126	RR MS	365	28	35.546	0	0	2.5	16.5585	12.7803	5	2.5	N
183	F	33.0541	36.8323	49.6126	RR MS	365	28	35.546	0	0	2.5	16.5585	12.7803	6	2.5	N
186	F	55.3402	65.8097	66.6229	PP MS	12	20	28.2404	1	0	4.5	11.2827	0.813142	1	4.5	Y
186	F	55.3402	65.8097	66.6229	PP MS	12	20	28.2404	1	0	4.5	11.2827	0.813142	4	3.5	Y
186	F	55.3402	65.8097	66.6229	PP MS	12	20	28.2404	1	0	4.5	11.2827	0.813142	6	6.5	Y
186	F	55.3402	65.8097	66.6229	PP MS	12	20	28.2404	1	0	4.5	11.2827	0.813142	8	4.5	Y
186	F	55.3402	65.8097	66.6229	PP MS	12	20	28.2404	1	0	4.5	11.2827	0.813142	10	6	Y
186	F	55.3402	65.8097	66.6229	PP MS	12	20	28.2404	1	0	4.5	11.2827	0.813142	12	6.5	Y
188	F	50.3491	50.4723	50.7899	RR MS	272	30	25.6066	1	0	2	0.440794	0.317591	1	2	Y
188	F	50.3491	50.4723	50.7899	RR MS	272	30	25.6066	1	0	2	0.440794	0.317591	4	2	Y
188	F	50.3491	50.4723	50.7899	RR MS	272	30	25.6066	1	0	2	0.440794	0.317591	5	3.5	Y
188	F	50.3491	50.4723	50.7899	RR MS	272	30	25.6066	1	0	2	0.440794	0.317591	7	2.5	Y
189	F	44.6954	44.6954	58.2094	PP MS	189	34	26.0358	0	0	7.5	13.514	13.514	1	7.5	N
189	F	44.6954	44.6954	58.2094	PP MS	189	34	26.0358	0	0	7.5	13.514	13.514	2	7.5	N
189	F	44.6954	44.6954	58.2094	PP MS	189	34	26.0358	0	0	7.5	13.514	13.514	4	7.5	N
189	F	44.6954	44.6954	58.2094	PP MS	189	34	26.0358	0	0	7.5	13.514	13.514	6	7.5	N
189	F	44.6954	44.6954	58.2094	PP MS	189	34	26.0358	0	0	7.5	13.514	13.514	8	7.5	N
189	F	44.6954	44.6954	58.2094	PP MS	189	34	26.0358	0	0	7.5	13.514	13.514	9	7.5	N
189	F	44.6954	44.6954	58.2094	PP MS	189	34	26.0358	0	0	7.5	13.514	13.514	10	7.5	N
190	F	25.1828	33.4319	44.5229	RR MS	306	80	80.4353	1	0	1.5	19.3402	11.091	1	1.5	N
190	F	25.1828	33.4319	44.5229	RR MS	306	80	80.4353	1	0	1.5	19.3402	11.091	11	2	N
191	F	18.3299	18.6229	31.9644	RR MS	233	56	47.9463	4	0	1.5	13.6345	13.3415	0	1.5	N
191	F	18.3299	18.6229	31.9644	RR MS	233	56	47.9463	4	0	1.5	13.6345	13.3415	2	2	N
191	F	18.3299	18.6229	31.9644	RR MS	233	56	47.9463	4	0	1.5	13.6345	13.3415	4	2	N
191	F	18.3299	18.6229	31.9644	RR MS	233	56	47.9463	4	0	1.5	13.6345	13.3415	10	2	N
191	F	18.3299	18.6229	31.9644	RR MS	233	56	47.9463	4	0	1.5	13.6345	13.3415	11	1.5	N
192	F	26.5763	34.9459	34.9459	RR MS	75	19	25.0894	1	1	4.5	8.36961	0	1	4.5	Y
192	F	26.5763	34.9459	34.9459	RR MS	75	19	25.0894	1	1	4.5	8.36961	0	2	4	Y
192	F	26.5763	34.9459	34.9459	RR MS	75	19	25.0894	1	1	4.5	8.36961	0	3	6	Y
192	F	26.5763	34.9459	34.9459	RR MS	75	19	25.0894	1	1	4.5	8.36961	0	5	6.5	Y
192	F	26.5763	34.9459	34.9459	RR MS	75	19	25.0894	1	1	4.5	8.36961	0	10	6.5	Y
196	F	22.0561	25.1608	25.191	RR MS	278	59	55.3947	1	0	1.5	3.13484	0.0301164	0	1.5	N
196	F	22.0561	25.1608	25.191	RR MS	278	59	55.3947	1	0	1.5	3.13484	0.0301164	1	1	N
196	F	22.0561	25.1608	25.191	RR MS	278	59	55.3947	1	0	1.5	3.13484	0.0301164	2	1	N
196	F	22.0561	25.1608	25.191	RR MS	278	59	55.3947	1	0	1.5	3.13484	0.0301164	5	1	N
196	F	22.0561	25.1608	25.191	RR MS	278	59	55.3947	1	0	1.5	3.13484	0.0301164	6	1	N
197	F	45.807	68.1369	69.0212	SP MS	337	34	38.7542	1	0	7	23.2142	0.884326	-1	6.5	N
197	F	45.807	68.1369	69.0212	SP MS	337	34	38.7542	1	0	7	23.2142	0.884326	1	7	N
197	F	45.807	68.1369	69.0212	SP MS	337	34	38.7542	1	0	7	23.2142	0.884326	3	6.5	N
197	F	45.807	68.1369	69.0212	SP MS	337	34	38.7542	1	0	7	23.2142	0.884326	4	6.5	N
197	F	45.807	68.1369	69.0212	SP MS	337	34	38.7542	1	0	7	23.2142	0.884326	6	6.5	N
198	F	18.9706	25.3771	25.2402	RR MS	7	69	76.9923	1	0	1	6.26968	-0.136893	1	1	N
198	F	18.9706	25.3771	25.2402	RR MS	7	69	76.9923	1	0	1	6.26968	-0.136893	3	1	N
198	F	18.9706	25.3771	25.2402	RR MS	7	69	76.9923	1	0	1	6.26968	-0.136893	8	1.5	N
199	F	46.1739	47.258	67.3949	SP MS	82	80	85.3118	0	0	8.5	21.2211	20.1369	-1	8.5	N
199	F	46.1739	47.258	67.3949	SP MS	82	80	85.3118	0	0	8.5	21.2211	20.1369	1	8.5	N
204	F	13.6975	15.7481	18.8693	RR MS	308	34	34.7314	4	8	2.5	5.1718	3.12115	1	2.5	N
204	F	13.6975	15.7481	18.8693	RR MS	308	34	34.7314	4	8	2.5	5.1718	3.12115	8	2.5	N
204	F	13.6975	15.7481	18.8693	RR MS	308	34	34.7314	4	8	2.5	5.1718	3.12115	12	3	N
205	M	16.9966	18.9952	49.1636	PP MS	62	18	25.2917	0	0	9	32.167	30.1684	0	9	N
205	M	16.9966	18.9952	49.1636	PP MS	62	18	25.2917	0	0	9	32.167	30.1684	2	8	N
205	M	16.9966	18.9952	49.1636	PP MS	62	18	25.2917	0	0	9	32.167	30.1684	5	8	N
205	M	16.9966	18.9952	49.1636	PP MS	62	18	25.2917	0	0	9	32.167	30.1684	9	8	N
206	F	32.0192	32.5147	54.8474	SP MS	304	56	56.1387	6	2	6	22.8282	22.3326	1	6	N
206	F	32.0192	32.5147	54.8474	SP MS	304	56	56.1387	6	2	6	22.8282	22.3326	8	6	N
206	F	32.0192	32.5147	54.8474	SP MS	304	56	56.1387	6	2	6	22.8282	22.3326	9	6.5	N
206	F	32.0192	32.5147	54.8474	SP MS	304	56	56.1387	6	2	6	22.8282	22.3326	10	6.5	N
206	F	32.0192	32.5147	54.8474	SP MS	304	56	56.1387	6	2	6	22.8282	22.3326	12	6	N
208	F	24.0137	24.5229	24.5229	RR MS	348	40	46.0228	2	4	2	0.50924	0	1	2	Y
208	F	24.0137	24.5229	24.5229	RR MS	348	40	46.0228	2	4	2	0.50924	0	2	2	Y
208	F	24.0137	24.5229	24.5229	RR MS	348	40	46.0228	2	4	2	0.50924	0	4	3	Y
208	F	24.0137	24.5229	24.5229	RR MS	348	40	46.0228	2	4	2	0.50924	0	6	0	Y
208	F	24.0137	24.5229	24.5229	RR MS	348	40	46.0228	2	4	2	0.50924	0	8	1	Y
209	F	43.6057	43.9233	48.3723	RR MS	20	62	70.51	0	1	3	4.7666	4.44901	2	3	N
209	F	43.6057	43.9233	48.3723	RR MS	20	62	70.51	0	1	3	4.7666	4.44901	6	3	N
209	F	43.6057	43.9233	48.3723	RR MS	20	62	70.51	0	1	3	4.7666	4.44901	8	3	N
209	F	43.6057	43.9233	48.3723	RR MS	20	62	70.51	0	1	3	4.7666	4.44901	10	3	N
210	F	43.1348	45.6208	45.1198	PP MS	147	48	44.2112	2	0	3	1.98494	-0.501027	-1	2	N
210	F	43.1348	45.6208	45.1198	PP MS	147	48	44.2112	2	0	3	1.98494	-0.501027	1	3	N
210	F	43.1348	45.6208	45.1198	PP MS	147	48	44.2112	2	0	3	1.98494	-0.501027	3	2.5	N
210	F	43.1348	45.6208	45.1198	PP MS	147	48	44.2112	2	0	3	1.98494	-0.501027	4	3.5	N
210	F	43.1348	45.6208	45.1198	PP MS	147	48	44.2112	2	0	3	1.98494	-0.501027	5	3.5	N
210	F	43.1348	45.6208	45.1198	PP MS	147	48	44.2112	2	0	3	1.98494	-0.501027	6	3.5	N
210	F	43.1348	45.6208	45.1198	PP MS	147	48	44.2112	2	0	3	1.98494	-0.501027	7	2	N
210	F	43.1348	45.6208	45.1198	PP MS	147	48	44.2112	2	0	3	1.98494	-0.501027	9	4	N
210	F	43.1348	45.6208	45.1198	PP MS	147	48	44.2112	2	0	3	1.98494	-0.501027	10	2.5	N
211	M	27.6988	27.8823	42.9952	RR MS	243	67	59.592	0	0	1	15.2964	15.1129	1	1	N
211	M	27.6988	27.8823	42.9952	RR MS	243	67	59.592	0	0	1	15.2964	15.1129	5	1.5	N
214	F	45.7331	45.7331	69.2786	PP MS	200	74	65.5571	0	0	6.5	23.5455	23.5455	1	6.5	N
214	F	45.7331	45.7331	69.2786	PP MS	200	74	65.5571	0	0	6.5	23.5455	23.5455	3	6.5	N
214	F	45.7331	45.7331	69.2786	PP MS	200	74	65.5571	0	0	6.5	23.5455	23.5455	5	6.5	N
214	F	45.7331	45.7331	69.2786	PP MS	200	74	65.5571	0	0	6.5	23.5455	23.5455	11	6.5	N
216	M	30.4969	30.705	47.0281	RR MS	11	85	93.1956	3	0	1.5	16.5311	16.3231	0	1.5	Y
216	M	30.4969	30.705	47.0281	RR MS	11	85	93.1956	3	0	1.5	16.5311	16.3231	2	1.5	Y
216	M	30.4969	30.705	47.0281	RR MS	11	85	93.1956	3	0	1.5	16.5311	16.3231	6	1.5	Y
216	M	30.4969	30.705	47.0281	RR MS	11	85	93.1956	3	0	1.5	16.5311	16.3231	7	2	Y
216	M	30.4969	30.705	47.0281	RR MS	11	85	93.1956	3	0	1.5	16.5311	16.3231	9	3	Y
217	F	26.1328	26.3053	30.6694	RR MS	253	105	98.4566	3	3	4	4.53662	4.36413	-1	2	N
217	F	26.1328	26.3053	30.6694	RR MS	253	105	98.4566	3	3	4	4.53662	4.36413	1	4	N
217	F	26.1328	26.3053	30.6694	RR MS	253	105	98.4566	3	3	4	4.53662	4.36413	6	4	N
217	F	26.1328	26.3053	30.6694	RR MS	253	105	98.4566	3	3	4	4.53662	4.36413	7	2.5	N
217	F	26.1328	26.3053	30.6694	RR MS	253	105	98.4566	3	3	4	4.53662	4.36413	8	1.5	N
217	F	26.1328	26.3053	30.6694	RR MS	253	105	98.4566	3	3	4	4.53662	4.36413	9	1.5	N
218	F	20.8597	21.7029	27.8905	RR MS	152	16	11.5596	0	0	3	7.0308	6.18754	1	3	N
218	F	20.8597	21.7029	27.8905	RR MS	152	16	11.5596	0	0	3	7.0308	6.18754	8	2	N
218	F	20.8597	21.7029	27.8905	RR MS	152	16	11.5596	0	0	3	7.0308	6.18754	10	1.5	N
219	F	56.4244	59.4223	65.8809	SP MS	168	57	50.7174	0	0	5.5	9.45654	6.45859	-1	5	N
219	F	56.4244	59.4223	65.8809	SP MS	168	57	50.7174	0	0	5.5	9.45654	6.45859	1	5.5	N
219	F	56.4244	59.4223	65.8809	SP MS	168	57	50.7174	0	0	5.5	9.45654	6.45859	2	5.5	N
219	F	56.4244	59.4223	65.8809	SP MS	168	57	50.7174	0	0	5.5	9.45654	6.45859	4	4.5	N
219	F	56.4244	59.4223	65.8809	SP MS	168	57	50.7174	0	0	5.5	9.45654	6.45859	9	4	N
220	F	26.6968	38.1547	49.2539	SP MS	4	38	45.8149	0	0	7	22.5572	11.0992	1	7	N
220	F	26.6968	38.1547	49.2539	SP MS	4	38	45.8149	0	0	7	22.5572	11.0992	2	7	N
220	F	26.6968	38.1547	49.2539	SP MS	4	38	45.8149	0	0	7	22.5572	11.0992	3	7	N
220	F	26.6968	38.1547	49.2539	SP MS	4	38	45.8149	0	0	7	22.5572	11.0992	7	7	N
220	F	26.6968	38.1547	49.2539	SP MS	4	38	45.8149	0	0	7	22.5572	11.0992	9	7	N
220	F	26.6968	38.1547	49.2539	SP MS	4	38	45.8149	0	0	7	22.5572	11.0992	11	7.5	N
221	M	55.7454	56.1615	56.7995	RR MS	155	79	74.1841	5	3	5	1.05407	0.637919	0	5	N
221	M	55.7454	56.1615	56.7995	RR MS	155	79	74.1841	5	3	5	1.05407	0.637919	3	5	N
221	M	55.7454	56.1615	56.7995	RR MS	155	79	74.1841	5	3	5	1.05407	0.637919	5	4.5	N
221	M	55.7454	56.1615	56.7995	RR MS	155	79	74.1841	5	3	5	1.05407	0.637919	7	3.5	N
221	M	55.7454	56.1615	56.7995	RR MS	155	79	74.1841	5	3	5	1.05407	0.637919	11	4	N
222	F	28.5886	32.0274	35.7864	RR MS	118	103	103.381	2	0	3	7.19781	3.75907	0	3	N
222	F	28.5886	32.0274	35.7864	RR MS	118	103	103.381	2	0	3	7.19781	3.75907	1	1	N
222	F	28.5886	32.0274	35.7864	RR MS	118	103	103.381	2	0	3	7.19781	3.75907	2	1	N
222	F	28.5886	32.0274	35.7864	RR MS	118	103	103.381	2	0	3	7.19781	3.75907	5	1.5	N
222	F	28.5886	32.0274	35.7864	RR MS	118	103	103.381	2	0	3	7.19781	3.75907	8	3.5	N
224	F	16.7721	17.0021	34.7433	RR MS	95	57	60.6725	3	2	4	17.9713	17.7413	1	4	Y
224	F	16.7721	17.0021	34.7433	RR MS	95	57	60.6725	3	2	4	17.9713	17.7413	2	4.5	Y
224	F	16.7721	17.0021	34.7433	RR MS	95	57	60.6725	3	2	4	17.9713	17.7413	5	4.5	Y
224	F	16.7721	17.0021	34.7433	RR MS	95	57	60.6725	3	2	4	17.9713	17.7413	7	6	Y
225	M	38.4066	38.8665	38.8665	RR MS	290	58	56.0774	1	4	6	0.459959	0	0	2	N
225	M	38.4066	38.8665	38.8665	RR MS	290	58	56.0774	1	4	6	0.459959	0	2	6	N
225	M	38.4066	38.8665	38.8665	RR MS	290	58	56.0774	1	4	6	0.459959	0	3	6	N
225	M	38.4066	38.8665	38.8665	RR MS	290	58	56.0774	1	4	6	0.459959	0	7	4.5	N
225	M	38.4066	38.8665	38.8665	RR MS	290	58	56.0774	1	4	6	0.459959	0	8	3	N
225	M	38.4066	38.8665	38.8665	RR MS	290	58	56.0774	1	4	6	0.459959	0	11	4.5	N
230	M	35.9069	37.1472	41.5524	RR MS	341	100	105.238	3	2	1	5.64545	4.4052	0	1	Y
230	M	35.9069	37.1472	41.5524	RR MS	341	100	105.238	3	2	1	5.64545	4.4052	1	1	Y
230	M	35.9069	37.1472	41.5524	RR MS	341	100	105.238	3	2	1	5.64545	4.4052	3	2	Y
230	M	35.9069	37.1472	41.5524	RR MS	341	100	105.238	3	2	1	5.64545	4.4052	5	2	Y
230	M	35.9069	37.1472	41.5524	RR MS	341	100	105.238	3	2	1	5.64545	4.4052	10	2	Y
230	M	35.9069	37.1472	41.5524	RR MS	341	100	105.238	3	2	1	5.64545	4.4052	12	2	Y
231	F	32.0082	42.6831	42.8145	RR MS	296	33	31.9541	2	1	1.5	10.8063	0.131417	-1	1.5	Y
231	F	32.0082	42.6831	42.8145	RR MS	296	33	31.9541	2	1	1.5	10.8063	0.131417	2	1.5	Y
231	F	32.0082	42.6831	42.8145	RR MS	296	33	31.9541	2	1	1.5	10.8063	0.131417	3	2	Y
231	F	32.0082	42.6831	42.8145	RR MS	296	33	31.9541	2	1	1.5	10.8063	0.131417	4	2	Y
231	F	32.0082	42.6831	42.8145	RR MS	296	33	31.9541	2	1	1.5	10.8063	0.131417	7	1	Y
231	F	32.0082	42.6831	42.8145	RR MS	296	33	31.9541	2	1	1.5	10.8063	0.131417	8	4	Y
231	F	32.0082	42.6831	42.8145	RR MS	296	33	31.9541	2	1	1.5	10.8063	0.131417	9	4	Y
231	F	32.0082	42.6831	42.8145	RR MS	296	33	31.9541	2	1	1.5	10.8063	0.131417	11	4	Y
231	F	32.0082	42.6831	42.8145	RR MS	296	33	31.9541	2	1	1.5	10.8063	0.131417	12	3.5	Y
235	F	21.859	21.9192	35.5811	RR MS	274	63	58.8645	2	1	1.5	13.7221	13.6619	2	1.5	Y
235	F	21.859	21.9192	35.5811	RR MS	274	63	58.8645	2	1	1.5	13.7221	13.6619	3	5	Y
235	F	21.859	21.9192	35.5811	RR MS	274	63	58.8645	2	1	1.5	13.7221	13.6619	7	1.5	Y
235	F	21.859	21.9192	35.5811	RR MS	274	63	58.8645	2	1	1.5	13.7221	13.6619	9	2	Y
238	F	53.9767	54.0862	57.4976	SP MS	154	47	42.3079	1	3	6	3.52088	3.41136	1	6	N
238	F	53.9767	54.0862	57.4976	SP MS	154	47	42.3079	1	3	6	3.52088	3.41136	2	4.5	N
238	F	53.9767	54.0862	57.4976	SP MS	154	47	42.3079	1	3	6	3.52088	3.41136	3	5.5	N
238	F	53.9767	54.0862	57.4976	SP MS	154	47	42.3079	1	3	6	3.52088	3.41136	6	6	N
238	F	53.9767	54.0862	57.4976	SP MS	154	47	42.3079	1	3	6	3.52088	3.41136	10	5.5	N
238	F	53.9767	54.0862	57.4976	SP MS	154	47	42.3079	1	3	6	3.52088	3.41136	11	6	N
240	F	40.9665	42.0287	42.4969	RR MS	315	28	29.7586	3	1	3	1.53046	0.468172	0	3	Y
240	F	40.9665	42.0287	42.4969	RR MS	315	28	29.7586	3	1	3	1.53046	0.468172	7	2.5	Y
241	M	23.7563	24.2546	40.5886	RR MS	305	47	47.287	1	0	2	16.8323	16.334	0	2	N
241	M	23.7563	24.2546	40.5886	RR MS	305	47	47.287	1	0	2	16.8323	16.334	5	1.5	N
241	M	23.7563	24.2546	40.5886	RR MS	305	47	47.287	1	0	2	16.8323	16.334	6	1.5	N
241	M	23.7563	24.2546	40.5886	RR MS	305	47	47.287	1	0	2	16.8323	16.334	7	1.5	N
241	M	23.7563	24.2546	40.5886	RR MS	305	47	47.287	1	0	2	16.8323	16.334	8	1.5	N
242	F	17.7221	21.5715	25.3881	RR MS	244	147	139.669	2	0	1.5	7.66598	3.81656	1	1.5	N
242	F	17.7221	21.5715	25.3881	RR MS	244	147	139.669	2	0	1.5	7.66598	3.81656	5	1.5	N
243	M	38.2998	58.3162	57.9274	RR MS	230	54	45.7983	5	0	4	19.6277	-0.388775	0	4	N
243	M	38.2998	58.3162	57.9274	RR MS	230	54	45.7983	5	0	4	19.6277	-0.388775	1	4	N
243	M	38.2998	58.3162	57.9274	RR MS	230	54	45.7983	5	0	4	19.6277	-0.388775	2	4	N
243	M	38.2998	58.3162	57.9274	RR MS	230	54	45.7983	5	0	4	19.6277	-0.388775	3	3	N
243	M	38.2998	58.3162	57.9274	RR MS	230	54	45.7983	5	0	4	19.6277	-0.388775	4	3	N
243	M	38.2998	58.3162	57.9274	RR MS	230	54	45.7983	5	0	4	19.6277	-0.388775	5	2.5	N
244	F	32.8131	32.95	39.3402	SP MS	82	47	52.3118	0	1	6	6.52704	6.39014	-1	5.5	N
244	F	32.8131	32.95	39.3402	SP MS	82	47	52.3118	0	1	6	6.52704	6.39014	1	6	N
244	F	32.8131	32.95	39.3402	SP MS	82	47	52.3118	0	1	6	6.52704	6.39014	2	2.5	N
244	F	32.8131	32.95	39.3402	SP MS	82	47	52.3118	0	1	6	6.52704	6.39014	4	6	N
244	F	32.8131	32.95	39.3402	SP MS	82	47	52.3118	0	1	6	6.52704	6.39014	6	6	N
244	F	32.8131	32.95	39.3402	SP MS	82	47	52.3118	0	1	6	6.52704	6.39014	7	4	N
244	F	32.8131	32.95	39.3402	SP MS	82	47	52.3118	0	1	6	6.52704	6.39014	10	6	N
245	F	42.5462	42.5462	65.0185	RR MS	173	96	89.2333	2	1	3	22.4723	22.4723	1	3	N
245	F	42.5462	42.5462	65.0185	RR MS	173	96	89.2333	2	1	3	22.4723	22.4723	2	1.5	N
245	F	42.5462	42.5462	65.0185	RR MS	173	96	89.2333	2	1	3	22.4723	22.4723	4	2	N
246	F	30.6886	33.0212	34.9405	RR MS	258	113	106.963	1	1	2	4.25188	1.91923	-1	2	N
246	F	30.6886	33.0212	34.9405	RR MS	258	113	106.963	1	1	2	4.25188	1.91923	1	2	N
246	F	30.6886	33.0212	34.9405	RR MS	258	113	106.963	1	1	2	4.25188	1.91923	5	2.5	N
246	F	30.6886	33.0212	34.9405	RR MS	258	113	106.963	1	1	2	4.25188	1.91923	11	2	N
248	M	30.6393	31.1348	43.5537	RR MS	335	41	45.5039	0	4	2	12.9144	12.4189	1	2	Y
248	M	30.6393	31.1348	43.5537	RR MS	335	41	45.5039	0	4	2	12.9144	12.4189	2	2	Y
248	M	30.6393	31.1348	43.5537	RR MS	335	41	45.5039	0	4	2	12.9144	12.4189	3	2	Y
248	M	30.6393	31.1348	43.5537	RR MS	335	41	45.5039	0	4	2	12.9144	12.4189	8	4	Y
249	F	42.1739	43.436	43.436	RR MS	110	105	106.559	0	0	2	1.26215	0	0	2	Y
249	F	42.1739	43.436	43.436	RR MS	110	105	106.559	0	0	2	1.26215	0	1	2	Y
249	F	42.1739	43.436	43.436	RR MS	110	105	106.559	0	0	2	1.26215	0	2	2	Y
249	F	42.1739	43.436	43.436	RR MS	110	105	106.559	0	0	2	1.26215	0	4	2	Y
249	F	42.1739	43.436	43.436	RR MS	110	105	106.559	0	0	2	1.26215	0	7	4	Y
249	F	42.1739	43.436	43.436	RR MS	110	105	106.559	0	0	2	1.26215	0	9	4	Y
250	F	35.8357	36.011	46.2998	RR MS	194	70	61.7816	0	1	6	10.4641	10.2888	1	6	N
250	F	35.8357	36.011	46.2998	RR MS	194	70	61.7816	0	1	6	10.4641	10.2888	2	6	N
250	F	35.8357	36.011	46.2998	RR MS	194	70	61.7816	0	1	6	10.4641	10.2888	8	5.5	N
252	F	51.4962	52.835	53.1307	RR MS	80	83	88.5423	3	0	1	1.6345	0.295688	1	1	Y
252	F	51.4962	52.835	53.1307	RR MS	80	83	88.5423	3	0	1	1.6345	0.295688	3	1	Y
252	F	51.4962	52.835	53.1307	RR MS	80	83	88.5423	3	0	1	1.6345	0.295688	5	1	Y
252	F	51.4962	52.835	53.1307	RR MS	80	83	88.5423	3	0	1	1.6345	0.295688	7	1	Y
252	F	51.4962	52.835	53.1307	RR MS	80	83	88.5423	3	0	1	1.6345	0.295688	10	1	Y
252	F	51.4962	52.835	53.1307	RR MS	80	83	88.5423	3	0	1	1.6345	0.295688	11	1	Y
253	F	29.4757	37.2704	52.4052	RR MS	140	51	48.1695	1	0	4	22.9295	15.1348	0	4	Y
253	F	29.4757	37.2704	52.4052	RR MS	140	51	48.1695	1	0	4	22.9295	15.1348	1	4	Y
253	F	29.4757	37.2704	52.4052	RR MS	140	51	48.1695	1	0	4	22.9295	15.1348	5	5	Y
253	F	29.4757	37.2704	52.4052	RR MS	140	51	48.1695	1	0	4	22.9295	15.1348	7	5	Y
253	F	29.4757	37.2704	52.4052	RR MS	140	51	48.1695	1	0	4	22.9295	15.1348	11	5	Y
255	F	19.1321	26.2806	26.5216	RR MS	210	66	57.3836	0	1	5	7.38946	0.240931	-1	5	N
255	F	19.1321	26.2806	26.5216	RR MS	210	66	57.3836	0	1	5	7.38946	0.240931	0	5	N
255	F	19.1321	26.2806	26.5216	RR MS	210	66	57.3836	0	1	5	7.38946	0.240931	1	5	N
256	M	28.1916	36.6352	44.2491	RR MS	187	61	53.1541	1	1	4	16.0575	7.61396	1	4	N
256	M	28.1916	36.6352	44.2491	RR MS	187	61	53.1541	1	1	4	16.0575	7.61396	5	2.5	N
256	M	28.1916	36.6352	44.2491	RR MS	187	61	53.1541	1	1	4	16.0575	7.61396	11	2	N
261	#NULL!	24.5722	24.9856	52.1478	RR MS	211	72	63.3803	0	0	4	27.5756	27.1622	0	4	N
261	#NULL!	24.5722	24.9856	52.1478	RR MS	211	72	63.3803	0	0	4	27.5756	27.1622	3	1	N
261	#NULL!	24.5722	24.9856	52.1478	RR MS	211	72	63.3803	0	0	4	27.5756	27.1622	9	4	N
261	#NULL!	24.5722	24.9856	52.1478	RR MS	211	72	63.3803	0	0	4	27.5756	27.1622	11	3	N
265	F	41.577	43.2799	49.5715	RR MS	273	111	106.735	6	0	5.5	7.99452	6.29158	0	5.5	Y
265	F	41.577	43.2799	49.5715	RR MS	273	111	106.735	6	0	5.5	7.99452	6.29158	1	5.5	Y
265	F	41.577	43.2799	49.5715	RR MS	273	111	106.735	6	0	5.5	7.99452	6.29158	2	6	Y
265	F	41.577	43.2799	49.5715	RR MS	273	111	106.735	6	0	5.5	7.99452	6.29158	5	6	Y
265	F	41.577	43.2799	49.5715	RR MS	273	111	106.735	6	0	5.5	7.99452	6.29158	9	4.5	Y
266	F	47.614	47.9726	49.9384	RR MS	102	71	73.7084	5	1	2	2.32444	1.96578	1	2	N
266	F	47.614	47.9726	49.9384	RR MS	102	71	73.7084	5	1	2	2.32444	1.96578	3	2	N
266	F	47.614	47.9726	49.9384	RR MS	102	71	73.7084	5	1	2	2.32444	1.96578	7	2	N
266	F	47.614	47.9726	49.9384	RR MS	102	71	73.7084	5	1	2	2.32444	1.96578	10	1.5	N
266	F	47.614	47.9726	49.9384	RR MS	102	71	73.7084	5	1	2	2.32444	1.96578	12	1.5	N
267	M	52.2245	52.2245	53.3005	PP MS	133	23	21.1688	0	0	5.5	1.07598	1.07598	1	5.5	Y
267	M	52.2245	52.2245	53.3005	PP MS	133	23	21.1688	0	0	5.5	1.07598	1.07598	5	7	Y
270	F	16.1177	17.3963	19.9069	SP MS	273	43	38.7349	4	0	6.5	3.78919	2.51061	1	6.5	N
270	F	16.1177	17.3963	19.9069	SP MS	273	43	38.7349	4	0	6.5	3.78919	2.51061	3	6.5	N
270	F	16.1177	17.3963	19.9069	SP MS	273	43	38.7349	4	0	6.5	3.78919	2.51061	5	6.5	N
270	F	16.1177	17.3963	19.9069	SP MS	273	43	38.7349	4	0	6.5	3.78919	2.51061	9	6.5	N
270	F	16.1177	17.3963	19.9069	SP MS	273	43	38.7349	4	0	6.5	3.78919	2.51061	10	7	N
271	F	28.6626	29.6728	31.8795	RR MS	328	117	120.588	0	0	1.5	3.21697	2.20671	1	1.5	N
275	M	36.8953	38.8063	47.5209	RR MS	47	51	59.2242	2	0	4	10.6256	8.71458	3	2	N
275	M	36.8953	38.8063	47.5209	RR MS	47	51	59.2242	2	0	4	10.6256	8.71458	5	2	N
275	M	36.8953	38.8063	47.5209	RR MS	47	51	59.2242	2	0	4	10.6256	8.71458	9	2	N
275	M	36.8953	38.8063	47.5209	RR MS	47	51	59.2242	2	0	4	10.6256	8.71458	10	2	N
275	M	36.8953	38.8063	47.5209	RR MS	47	51	59.2242	2	0	4	10.6256	8.71458	11	2	N
277	F	30.3162	45.4867	50.8583	SP MS	365	64	71.546	2	0	7	20.5421	5.37166	1	7	N
280	F	46.3929	46.6311	47.0527	RR MS	306	71	71.4353	2	2	2.5	0.659822	0.421629	1	2.5	N
280	F	46.3929	46.6311	47.0527	RR MS	306	71	71.4353	2	2	2.5	0.659822	0.421629	2	2.5	N
280	F	46.3929	46.6311	47.0527	RR MS	306	71	71.4353	2	2	2.5	0.659822	0.421629	3	2.5	N
280	F	46.3929	46.6311	47.0527	RR MS	306	71	71.4353	2	2	2.5	0.659822	0.421629	4	2	N
280	F	46.3929	46.6311	47.0527	RR MS	306	71	71.4353	2	2	2.5	0.659822	0.421629	5	4	N
280	F	46.3929	46.6311	47.0527	RR MS	306	71	71.4353	2	2	2.5	0.659822	0.421629	7	3	N
280	F	46.3929	46.6311	47.0527	RR MS	306	71	71.4353	2	2	2.5	0.659822	0.421629	9	4	N
283	F	39.4141	39.9863	39.9288	RR MS	279	30	26.53	1	0	1	0.514716	-0.0574949	1	1	N
283	F	39.4141	39.9863	39.9288	RR MS	279	30	26.53	1	0	1	0.514716	-0.0574949	2	0	N
283	F	39.4141	39.9863	39.9288	RR MS	279	30	26.53	1	0	1	0.514716	-0.0574949	3	0	N
283	F	39.4141	39.9863	39.9288	RR MS	279	30	26.53	1	0	1	0.514716	-0.0574949	4	0	N
283	F	39.4141	39.9863	39.9288	RR MS	279	30	26.53	1	0	1	0.514716	-0.0574949	5	2.5	N
283	F	39.4141	39.9863	39.9288	RR MS	279	30	26.53	1	0	1	0.514716	-0.0574949	6	1	N
283	F	39.4141	39.9863	39.9288	RR MS	279	30	26.53	1	0	1	0.514716	-0.0574949	7	2	N
283	F	39.4141	39.9863	39.9288	RR MS	279	30	26.53	1	0	1	0.514716	-0.0574949	8	1	N
283	F	39.4141	39.9863	39.9288	RR MS	279	30	26.53	1	0	1	0.514716	-0.0574949	9	1	N
285	F	54.9596	54.9596	73.6016	SP MS	236	57	49.1158	0	0	6.5	18.642	18.642	0	6.5	N
285	F	54.9596	54.9596	73.6016	SP MS	236	57	49.1158	0	0	6.5	18.642	18.642	2	6.5	N
285	F	54.9596	54.9596	73.6016	SP MS	236	57	49.1158	0	0	6.5	18.642	18.642	4	6	N
285	F	54.9596	54.9596	73.6016	SP MS	236	57	49.1158	0	0	6.5	18.642	18.642	5	6	N
289	F	40.449	46.5024	47.655	PP MS	76	93	98.9835	0	0	2.5	7.20602	1.15264	0	2.5	Y
289	F	40.449	46.5024	47.655	PP MS	76	93	98.9835	0	0	2.5	7.20602	1.15264	2	2.5	Y
289	F	40.449	46.5024	47.655	PP MS	76	93	98.9835	0	0	2.5	7.20602	1.15264	5	2.5	Y
289	F	40.449	46.5024	47.655	PP MS	76	93	98.9835	0	0	2.5	7.20602	1.15264	10	3	Y
289	F	40.449	46.5024	47.655	PP MS	76	93	98.9835	0	0	2.5	7.20602	1.15264	12	4	Y
291	M	25.3771	35.822	37.8864	RR MS	187	94	86.1541	6	1	1.5	12.5092	2.06434	1	1.5	Y
291	M	25.3771	35.822	37.8864	RR MS	187	94	86.1541	6	1	1.5	12.5092	2.06434	5	1.5	Y
292	M	37.1472	37.7495	52.4326	SP MS	287	24	21.6462	0	0	6.5	15.2854	14.6831	1	6.5	N
292	M	37.1472	37.7495	52.4326	SP MS	287	24	21.6462	0	0	6.5	15.2854	14.6831	2	6.5	N
292	M	37.1472	37.7495	52.4326	SP MS	287	24	21.6462	0	0	6.5	15.2854	14.6831	3	6.5	N
292	M	37.1472	37.7495	52.4326	SP MS	287	24	21.6462	0	0	6.5	15.2854	14.6831	4	6.5	N
292	M	37.1472	37.7495	52.4326	SP MS	287	24	21.6462	0	0	6.5	15.2854	14.6831	9	6.5	N
293	F	35.9671	36.5257	36.8761	RR MS	180	104	96.6403	2	1	2	0.908966	0.350445	0	1	N
293	F	35.9671	36.5257	36.8761	RR MS	180	104	96.6403	2	1	2	0.908966	0.350445	1	2	N
293	F	35.9671	36.5257	36.8761	RR MS	180	104	96.6403	2	1	2	0.908966	0.350445	3	2	N
294	M	26.4969	26.6366	49.0376	SP MS	164	18	12.1385	3	1	7	22.5407	22.4011	1	7	N
294	M	26.4969	26.6366	49.0376	SP MS	164	18	12.1385	3	1	7	22.5407	22.4011	3	7	N
294	M	26.4969	26.6366	49.0376	SP MS	164	18	12.1385	3	1	7	22.5407	22.4011	8	7	N
300	F	29.3114	31.2909	40.7556	RR MS	288	15	12.7893	3	2	4	11.4442	9.46475	1	4	N
300	F	29.3114	31.2909	40.7556	RR MS	288	15	12.7893	3	2	4	11.4442	9.46475	10	6	N
300	F	29.3114	31.2909	40.7556	RR MS	288	15	12.7893	3	2	4	11.4442	9.46475	11	4.5	N
301	M	30.0726	36.3943	37.1389	RR MS	89	37	41.4571	1	1	1	7.06639	0.744695	1	1	Y
301	M	30.0726	36.3943	37.1389	RR MS	89	37	41.4571	1	1	1	7.06639	0.744695	5	2	Y
301	M	30.0726	36.3943	37.1389	RR MS	89	37	41.4571	1	1	1	7.06639	0.744695	7	2	Y
301	M	30.0726	36.3943	37.1389	RR MS	89	37	41.4571	1	1	1	7.06639	0.744695	11	2.5	Y
302	F	23.7782	30.4586	31.4305	RR MS	39	56	64.5011	3	4	4.5	7.65229	0.971937	-1	6	Y
302	F	23.7782	30.4586	31.4305	RR MS	39	56	64.5011	3	4	4.5	7.65229	0.971937	1	4.5	Y
302	F	23.7782	30.4586	31.4305	RR MS	39	56	64.5011	3	4	4.5	7.65229	0.971937	2	4	Y
302	F	23.7782	30.4586	31.4305	RR MS	39	56	64.5011	3	4	4.5	7.65229	0.971937	5	5.5	Y
302	F	23.7782	30.4586	31.4305	RR MS	39	56	64.5011	3	4	4.5	7.65229	0.971937	6	6	Y
302	F	23.7782	30.4586	31.4305	RR MS	39	56	64.5011	3	4	4.5	7.65229	0.971937	9	6.5	Y
302	F	23.7782	30.4586	31.4305	RR MS	39	56	64.5011	3	4	4.5	7.65229	0.971937	11	6.5	Y
303	M	32.2847	32.386	37.1663	RR MS	288	53	50.7893	4	4	3.5	4.88159	4.78029	-1	3.5	Y
303	M	32.2847	32.386	37.1663	RR MS	288	53	50.7893	4	4	3.5	4.88159	4.78029	5	2	Y
303	M	32.2847	32.386	37.1663	RR MS	288	53	50.7893	4	4	3.5	4.88159	4.78029	12	6	Y
306	M	18.8638	23.7728	58.2341	RR MS	301	63	62.6936	0	1	3.5	39.3703	34.4613	0	3.5	N
306	M	18.8638	23.7728	58.2341	RR MS	301	63	62.6936	0	1	3.5	39.3703	34.4613	4	2	N
306	M	18.8638	23.7728	58.2341	RR MS	301	63	62.6936	0	1	3.5	39.3703	34.4613	6	4.5	N
306	M	18.8638	23.7728	58.2341	RR MS	301	63	62.6936	0	1	3.5	39.3703	34.4613	9	4.5	N
309	F	38.8939	46.1766	46.1766	RR MS	104	47	49.4251	0	0	4	7.28268	0	-1	3.5	N
309	F	38.8939	46.1766	46.1766	RR MS	104	47	49.4251	0	0	4	7.28268	0	0	3	N
309	F	38.8939	46.1766	46.1766	RR MS	104	47	49.4251	0	0	4	7.28268	0	1	4	N
309	F	38.8939	46.1766	46.1766	RR MS	104	47	49.4251	0	0	4	7.28268	0	3	4	N
309	F	38.8939	46.1766	46.1766	RR MS	104	47	49.4251	0	0	4	7.28268	0	4	2.5	N
309	F	38.8939	46.1766	46.1766	RR MS	104	47	49.4251	0	0	4	7.28268	0	9	2	N
311	F	23.8193	42.6968	50.4559	SP MS	33	52	60.6032	0	0	7	26.6366	7.75907	-1	6.5	Y
311	F	23.8193	42.6968	50.4559	SP MS	33	52	60.6032	0	0	7	26.6366	7.75907	1	7	Y
311	F	23.8193	42.6968	50.4559	SP MS	33	52	60.6032	0	0	7	26.6366	7.75907	5	7	Y
311	F	23.8193	42.6968	50.4559	SP MS	33	52	60.6032	0	0	7	26.6366	7.75907	10	7	Y
313	M	30.4559	41.7112	45.963	RR MS	76	50	55.9835	0	1	2.5	15.5072	4.25188	-1	2	N
313	M	30.4559	41.7112	45.963	RR MS	76	50	55.9835	0	1	2.5	15.5072	4.25188	1	2.5	N
313	M	30.4559	41.7112	45.963	RR MS	76	50	55.9835	0	1	2.5	15.5072	4.25188	2	2.5	N
313	M	30.4559	41.7112	45.963	RR MS	76	50	55.9835	0	1	2.5	15.5072	4.25188	4	2	N
313	M	30.4559	41.7112	45.963	RR MS	76	50	55.9835	0	1	2.5	15.5072	4.25188	9	1.5	N
313	M	30.4559	41.7112	45.963	RR MS	76	50	55.9835	0	1	2.5	15.5072	4.25188	11	2	N
314	F	59.4442	60.0548	59.6906	PP MS	273	45	40.7349	1	0	2.5	0.246407	-0.364134	2	2.5	N
314	F	59.4442	60.0548	59.6906	PP MS	273	45	40.7349	1	0	2.5	0.246407	-0.364134	4	1.5	N
314	F	59.4442	60.0548	59.6906	PP MS	273	45	40.7349	1	0	2.5	0.246407	-0.364134	9	3	N
314	F	59.4442	60.0548	59.6906	PP MS	273	45	40.7349	1	0	2.5	0.246407	-0.364134	10	4	N
314	F	59.4442	60.0548	59.6906	PP MS	273	45	40.7349	1	0	2.5	0.246407	-0.364134	11	4	N
314	F	59.4442	60.0548	59.6906	PP MS	273	45	40.7349	1	0	2.5	0.246407	-0.364134	12	3	N
315	F	37.4237	43.3183	54.1629	RR MS	132	69	67.3141	0	0	2.5	16.7392	10.8446	1	2.5	N
315	F	37.4237	43.3183	54.1629	RR MS	132	69	67.3141	0	0	2.5	16.7392	10.8446	3	2.5	N
315	F	37.4237	43.3183	54.1629	RR MS	132	69	67.3141	0	0	2.5	16.7392	10.8446	4	2.5	N
315	F	37.4237	43.3183	54.1629	RR MS	132	69	67.3141	0	0	2.5	16.7392	10.8446	7	2.5	N
318	M	28.3587	30.3765	31.373	RR MS	19	43	51.485	2	1	0	3.01437	0.996578	-1	0	Y
318	M	28.3587	30.3765	31.373	RR MS	19	43	51.485	2	1	0	3.01437	0.996578	1	0	Y
318	M	28.3587	30.3765	31.373	RR MS	19	43	51.485	2	1	0	3.01437	0.996578	5	1.5	Y
318	M	28.3587	30.3765	31.373	RR MS	19	43	51.485	2	1	0	3.01437	0.996578	10	3.5	Y
319	F	33.3744	38.3765	55.2115	SP MS	306	20	20.4353	0	0	7.5	21.8371	16.835	1	7.5	N
319	F	33.3744	38.3765	55.2115	SP MS	306	20	20.4353	0	0	7.5	21.8371	16.835	4	7.5	N
319	F	33.3744	38.3765	55.2115	SP MS	306	20	20.4353	0	0	7.5	21.8371	16.835	5	8	N
319	F	33.3744	38.3765	55.2115	SP MS	306	20	20.4353	0	0	7.5	21.8371	16.835	7	8	N
320	F	50.5544	50.7214	52.0986	RR MS	259	43	37.0702	4	1	6	1.54415	1.37714	-1	5.5	N
320	F	50.5544	50.7214	52.0986	RR MS	259	43	37.0702	4	1	6	1.54415	1.37714	1	6	N
320	F	50.5544	50.7214	52.0986	RR MS	259	43	37.0702	4	1	6	1.54415	1.37714	2	4	N
320	F	50.5544	50.7214	52.0986	RR MS	259	43	37.0702	4	1	6	1.54415	1.37714	4	4.5	N
320	F	50.5544	50.7214	52.0986	RR MS	259	43	37.0702	4	1	6	1.54415	1.37714	9	6	N
320	F	50.5544	50.7214	52.0986	RR MS	259	43	37.0702	4	1	6	1.54415	1.37714	10	4.5	N
320	F	50.5544	50.7214	52.0986	RR MS	259	43	37.0702	4	1	6	1.54415	1.37714	11	4	N
320	F	50.5544	50.7214	52.0986	RR MS	259	43	37.0702	4	1	6	1.54415	1.37714	12	4	N
322	F	44.7474	66.078	74.3765	PP MS	244	26	18.669	1	0	6	29.629	8.29843	1	6	N
322	F	44.7474	66.078	74.3765	PP MS	244	26	18.669	1	0	6	29.629	8.29843	3	6	N
322	F	44.7474	66.078	74.3765	PP MS	244	26	18.669	1	0	6	29.629	8.29843	5	5.5	N
323	F	40.3176	40.6434	61.0486	RR MS	211	48	39.3803	0	2	3.5	20.731	20.4052	1	3.5	Y
323	F	40.3176	40.6434	61.0486	RR MS	211	48	39.3803	0	2	3.5	20.731	20.4052	3	2.5	Y
325	F	34.7269	44.2218	46.6749	RR MS	164	46	40.1385	5	2	3	11.948	2.45311	-1	3.5	N
325	F	34.7269	44.2218	46.6749	RR MS	164	46	40.1385	5	2	3	11.948	2.45311	0	3	N
325	F	34.7269	44.2218	46.6749	RR MS	164	46	40.1385	5	2	3	11.948	2.45311	1	4	N
325	F	34.7269	44.2218	46.6749	RR MS	164	46	40.1385	5	2	3	11.948	2.45311	10	4	N
325	F	34.7269	44.2218	46.6749	RR MS	164	46	40.1385	5	2	3	11.948	2.45311	11	5.5	N
330	F	45.306	46.4969	46.4394	RR MS	140	76	73.1695	0	5	2	1.13347	-0.0574949	0	2	Y
330	F	45.306	46.4969	46.4394	RR MS	140	76	73.1695	0	5	2	1.13347	-0.0574949	1	2	Y
330	F	45.306	46.4969	46.4394	RR MS	140	76	73.1695	0	5	2	1.13347	-0.0574949	3	2.5	Y
330	F	45.306	46.4969	46.4394	RR MS	140	76	73.1695	0	5	2	1.13347	-0.0574949	4	2.5	Y
330	F	45.306	46.4969	46.4394	RR MS	140	76	73.1695	0	5	2	1.13347	-0.0574949	5	2.5	Y
331	F	37.7906	43.8412	44.4791	RR MS	99	58	61.1272	1	3	3.5	6.68857	0.637919	1	3.5	N
331	F	37.7906	43.8412	44.4791	RR MS	99	58	61.1272	1	3	3.5	6.68857	0.637919	3	2.5	N
331	F	37.7906	43.8412	44.4791	RR MS	99	58	61.1272	1	3	3.5	6.68857	0.637919	9	2	N
332	F	34.7214	47.718	47.5044	RR MS	287	73	70.6462	2	0	3	12.783	-0.213552	1	2.5	Y
332	F	34.7214	47.718	47.5044	RR MS	287	73	70.6462	2	0	3	12.783	-0.213552	2	3	Y
332	F	34.7214	47.718	47.5044	RR MS	287	73	70.6462	2	0	3	12.783	-0.213552	3	2	Y
332	F	34.7214	47.718	47.5044	RR MS	287	73	70.6462	2	0	3	12.783	-0.213552	5	4	Y
332	F	34.7214	47.718	47.5044	RR MS	287	73	70.6462	2	0	3	12.783	-0.213552	6	4	Y
332	F	34.7214	47.718	47.5044	RR MS	287	73	70.6462	2	0	3	12.783	-0.213552	8	4.5	Y
333	F	26.3737	28.9008	32.9938	RR MS	348	80	86.0228	5	1	2.5	6.62012	4.09309	0	2.5	N
333	F	26.3737	28.9008	32.9938	RR MS	348	80	86.0228	5	1	2.5	6.62012	4.09309	1	2	N
338	M	37.2841	49.3552	51.3511	PP MS	245	59	51.7481	0	0	4	14.0671	1.99589	-1	4	N
338	M	37.2841	49.3552	51.3511	PP MS	245	59	51.7481	0	0	4	14.0671	1.99589	1	4	N
338	M	37.2841	49.3552	51.3511	PP MS	245	59	51.7481	0	0	4	14.0671	1.99589	3	3	N
338	M	37.2841	49.3552	51.3511	PP MS	245	59	51.7481	0	0	4	14.0671	1.99589	4	3.5	N
338	M	37.2841	49.3552	51.3511	PP MS	245	59	51.7481	0	0	4	14.0671	1.99589	7	4	N
338	M	37.2841	49.3552	51.3511	PP MS	245	59	51.7481	0	0	4	14.0671	1.99589	9	2	N
338	M	37.2841	49.3552	51.3511	PP MS	245	59	51.7481	0	0	4	14.0671	1.99589	11	2.5	N
339	F	30.6229	35.7673	50.5845	RR MS	200	54	45.5571	1	1	2.5	19.9617	14.8172	0	4	N
339	F	30.6229	35.7673	50.5845	RR MS	200	54	45.5571	1	1	2.5	19.9617	14.8172	1	2.5	N
339	F	30.6229	35.7673	50.5845	RR MS	200	54	45.5571	1	1	2.5	19.9617	14.8172	2	4	N
339	F	30.6229	35.7673	50.5845	RR MS	200	54	45.5571	1	1	2.5	19.9617	14.8172	4	1.5	N
339	F	30.6229	35.7673	50.5845	RR MS	200	54	45.5571	1	1	2.5	19.9617	14.8172	6	2.5	N
339	F	30.6229	35.7673	50.5845	RR MS	200	54	45.5571	1	1	2.5	19.9617	14.8172	9	2	N
340	F	22.1684	29.0979	49.2402	SP MS	271	68	63.4796	0	0	7.5	27.0719	20.1424	0	7.5	N
341	F	41.6427	44.3313	44.3696	RR MS	82	26	31.3118	2	0	4	2.7269	0.0383299	-1	4	N
341	F	41.6427	44.3313	44.3696	RR MS	82	26	31.3118	2	0	4	2.7269	0.0383299	0	4	N
341	F	41.6427	44.3313	44.3696	RR MS	82	26	31.3118	2	0	4	2.7269	0.0383299	2	4	N
341	F	41.6427	44.3313	44.3696	RR MS	82	26	31.3118	2	0	4	2.7269	0.0383299	5	4.5	N
341	F	41.6427	44.3313	44.3696	RR MS	82	26	31.3118	2	0	4	2.7269	0.0383299	7	3.5	N
342	F	19.5811	24.2656	27.6249	RR MS	183	93	85.4184	1	0	2	8.04381	3.35934	1	2	N
342	F	19.5811	24.2656	27.6249	RR MS	183	93	85.4184	1	0	2	8.04381	3.35934	2	2	N
342	F	19.5811	24.2656	27.6249	RR MS	183	93	85.4184	1	0	2	8.04381	3.35934	3	1.5	N
342	F	19.5811	24.2656	27.6249	RR MS	183	93	85.4184	1	0	2	8.04381	3.35934	6	2	N
342	F	19.5811	24.2656	27.6249	RR MS	183	93	85.4184	1	0	2	8.04381	3.35934	8	2	N
342	F	19.5811	24.2656	27.6249	RR MS	183	93	85.4184	1	0	2	8.04381	3.35934	9	1.5	N
342	F	19.5811	24.2656	27.6249	RR MS	183	93	85.4184	1	0	2	8.04381	3.35934	11	1.5	N
342	F	19.5811	24.2656	27.6249	RR MS	183	93	85.4184	1	0	2	8.04381	3.35934	12	1.5	N
343	F	25.0322	26.2313	26.2313	RR MS	12	38	46.2404	1	0	1	1.19918	0	0	1	N
344	M	31.9726	37.6893	37.3333	PP MS	164	72	66.1385	0	0	2.5	5.36071	-0.355921	1	2.5	Y
344	M	31.9726	37.6893	37.3333	PP MS	164	72	66.1385	0	0	2.5	5.36071	-0.355921	2	2	Y
344	M	31.9726	37.6893	37.3333	PP MS	164	72	66.1385	0	0	2.5	5.36071	-0.355921	8	4.5	Y
344	M	31.9726	37.6893	37.3333	PP MS	164	72	66.1385	0	0	2.5	5.36071	-0.355921	9	3	Y
344	M	31.9726	37.6893	37.3333	PP MS	164	72	66.1385	0	0	2.5	5.36071	-0.355921	11	3.5	Y
345	F	50.7707	51.655	52.668	RR MS	120	63	63.0839	2	0	3.5	1.89733	1.013	-1	2.5	N
345	F	50.7707	51.655	52.668	RR MS	120	63	63.0839	2	0	3.5	1.89733	1.013	1	3.5	N
345	F	50.7707	51.655	52.668	RR MS	120	63	63.0839	2	0	3.5	1.89733	1.013	2	2	N
345	F	50.7707	51.655	52.668	RR MS	120	63	63.0839	2	0	3.5	1.89733	1.013	3	1.5	N
345	F	50.7707	51.655	52.668	RR MS	120	63	63.0839	2	0	3.5	1.89733	1.013	7	4	N
346	F	37.4292	46.1656	48.1807	SP MS	75	74	80.0894	3	0	7	10.7515	2.01506	1	7	N
346	F	37.4292	46.1656	48.1807	SP MS	75	74	80.0894	3	0	7	10.7515	2.01506	4	7	N
346	F	37.4292	46.1656	48.1807	SP MS	75	74	80.0894	3	0	7	10.7515	2.01506	7	7	N
346	F	37.4292	46.1656	48.1807	SP MS	75	74	80.0894	3	0	7	10.7515	2.01506	9	7	N
346	F	37.4292	46.1656	48.1807	SP MS	75	74	80.0894	3	0	7	10.7515	2.01506	11	7	N
346	F	37.4292	46.1656	48.1807	SP MS	75	74	80.0894	3	0	7	10.7515	2.01506	12	7	N
348	F	15.488	18.0616	20.0767	RR MS	351	27	33.3331	3	0	2.5	4.58864	2.01506	1	2.5	Y
348	F	15.488	18.0616	20.0767	RR MS	351	27	33.3331	3	0	2.5	4.58864	2.01506	7	2.5	Y
348	F	15.488	18.0616	20.0767	RR MS	351	27	33.3331	3	0	2.5	4.58864	2.01506	9	2.5	Y
348	F	15.488	18.0616	20.0767	RR MS	351	27	33.3331	3	0	2.5	4.58864	2.01506	10	2.5	Y
348	F	15.488	18.0616	20.0767	RR MS	351	27	33.3331	3	0	2.5	4.58864	2.01506	12	1.5	Y
349	M	50.5681	52.3285	52.2108	PP MS	205	68	59.4387	0	0	4	1.64271	-0.117728	0	4	Y
349	M	50.5681	52.3285	52.2108	PP MS	205	68	59.4387	0	0	4	1.64271	-0.117728	11	4.5	Y
351	F	44.4052	44.7064	63.3785	SP MS	157	63	57.9408	1	2	5	18.9733	18.6721	1	5	Y
351	F	44.4052	44.7064	63.3785	SP MS	157	63	57.9408	1	2	5	18.9733	18.6721	6	5	Y
351	F	44.4052	44.7064	63.3785	SP MS	157	63	57.9408	1	2	5	18.9733	18.6721	8	5	Y
353	M	37.8563	63.4415	69.2621	SP MS	300	43	42.5453	0	0	6.5	31.4059	5.82067	1	6.5	N
353	M	37.8563	63.4415	69.2621	SP MS	300	43	42.5453	0	0	6.5	31.4059	5.82067	3	6.5	N
353	M	37.8563	63.4415	69.2621	SP MS	300	43	42.5453	0	0	6.5	31.4059	5.82067	4	6.5	N
353	M	37.8563	63.4415	69.2621	SP MS	300	43	42.5453	0	0	6.5	31.4059	5.82067	5	6.5	N
353	M	37.8563	63.4415	69.2621	SP MS	300	43	42.5453	0	0	6.5	31.4059	5.82067	9	6.5	N
353	M	37.8563	63.4415	69.2621	SP MS	300	43	42.5453	0	0	6.5	31.4059	5.82067	10	6.5	N
353	M	37.8563	63.4415	69.2621	SP MS	300	43	42.5453	0	0	6.5	31.4059	5.82067	12	6.5	N
354	M	28.6735	28.7036	28.7693	RR MS	187	52	44.1541	1	0	0	0.0958248	0.0657084	1	1.5	Y
354	M	28.6735	28.7036	28.7693	RR MS	187	52	44.1541	1	0	0	0.0958248	0.0657084	2	0	Y
354	M	28.6735	28.7036	28.7693	RR MS	187	52	44.1541	1	0	0	0.0958248	0.0657084	3	2	Y
354	M	28.6735	28.7036	28.7693	RR MS	187	52	44.1541	1	0	0	0.0958248	0.0657084	6	1	Y
354	M	28.6735	28.7036	28.7693	RR MS	187	52	44.1541	1	0	0	0.0958248	0.0657084	8	2	Y
356	F	28.7803	29.1499	29.3388	RR MS	296	25	23.9541	2	2	2	0.558522	0.188912	4	3	N
358	F	15.6167	30.0808	32.8706	RR MS	238	81	73.2404	2	0	3.5	17.2539	2.78987	3	3.5	N
358	F	15.6167	30.0808	32.8706	RR MS	238	81	73.2404	2	0	3.5	17.2539	2.78987	9	1.5	N
359	F	36.0821	38.1355	38.2177	RR MS	263	17	11.5147	2	1	3	2.13552	0.0821355	1	3	Y
359	F	36.0821	38.1355	38.2177	RR MS	263	17	11.5147	2	1	3	2.13552	0.0821355	7	1.5	Y
359	F	36.0821	38.1355	38.2177	RR MS	263	17	11.5147	2	1	3	2.13552	0.0821355	12	4	Y
360	F	42.2313	46.3107	51.3128	RR MS	75	57	63.0894	0	1	3	9.08145	5.00205	-1	2	Y
360	F	42.2313	46.3107	51.3128	RR MS	75	57	63.0894	0	1	3	9.08145	5.00205	1	3	Y
360	F	42.2313	46.3107	51.3128	RR MS	75	57	63.0894	0	1	3	9.08145	5.00205	5	3	Y
360	F	42.2313	46.3107	51.3128	RR MS	75	57	63.0894	0	1	3	9.08145	5.00205	7	3	Y
360	F	42.2313	46.3107	51.3128	RR MS	75	57	63.0894	0	1	3	9.08145	5.00205	10	4	Y
362	F	46.9076	55.206	55.206	PP MS	110	44	45.5592	0	0	4	8.29843	0	1	4	Y
362	F	46.9076	55.206	55.206	PP MS	110	44	45.5592	0	0	4	8.29843	0	2	5.5	Y
362	F	46.9076	55.206	55.206	PP MS	110	44	45.5592	0	0	4	8.29843	0	3	6	Y
362	F	46.9076	55.206	55.206	PP MS	110	44	45.5592	0	0	4	8.29843	0	4	6	Y
362	F	46.9076	55.206	55.206	PP MS	110	44	45.5592	0	0	4	8.29843	0	5	5	Y
362	F	46.9076	55.206	55.206	PP MS	110	44	45.5592	0	0	4	8.29843	0	6	5	Y
362	F	46.9076	55.206	55.206	PP MS	110	44	45.5592	0	0	4	8.29843	0	8	6	Y
362	F	46.9076	55.206	55.206	PP MS	110	44	45.5592	0	0	4	8.29843	0	9	6.5	Y
362	F	46.9076	55.206	55.206	PP MS	110	44	45.5592	0	0	4	8.29843	0	10	6	Y
362	F	46.9076	55.206	55.206	PP MS	110	44	45.5592	0	0	4	8.29843	0	11	6	Y
362	F	46.9076	55.206	55.206	PP MS	110	44	45.5592	0	0	4	8.29843	0	12	6.5	Y
363	M	29.9411	31.9398	60.3285	SP MS	143	57	53.7529	2	0	7	30.3874	28.3888	-1	7	Y
363	M	29.9411	31.9398	60.3285	SP MS	143	57	53.7529	2	0	7	30.3874	28.3888	10	8	Y
363	M	29.9411	31.9398	60.3285	SP MS	143	57	53.7529	2	0	7	30.3874	28.3888	12	8	Y
366	M	30.8966	36.8706	38.5544	RR MS	287	44	41.6462	0	0	1.5	7.65777	1.68378	1	1.5	N
366	M	30.8966	36.8706	38.5544	RR MS	287	44	41.6462	0	0	1.5	7.65777	1.68378	5	1.5	N
366	M	30.8966	36.8706	38.5544	RR MS	287	44	41.6462	0	0	1.5	7.65777	1.68378	8	1.5	N
370	F	21.8617	24.2628	53.9302	SP MS	26	52	60.6065	0	0	8.5	32.0684	29.6674	1	8.5	N
371	M	51.1732	53.3744	56.9391	RR MS	173	100	93.2333	0	1	1.5	5.76591	3.56468	1	1.5	N
371	M	51.1732	53.3744	56.9391	RR MS	173	100	93.2333	0	1	1.5	5.76591	3.56468	2	1.5	N
371	M	51.1732	53.3744	56.9391	RR MS	173	100	93.2333	0	1	1.5	5.76591	3.56468	4	1.5	N
371	M	51.1732	53.3744	56.9391	RR MS	173	100	93.2333	0	1	1.5	5.76591	3.56468	6	1	N
371	M	51.1732	53.3744	56.9391	RR MS	173	100	93.2333	0	1	1.5	5.76591	3.56468	9	2.5	N
371	M	51.1732	53.3744	56.9391	RR MS	173	100	93.2333	0	1	1.5	5.76591	3.56468	10	3	N
372	F	36.6762	36.8734	37.1773	RR MS	13	26	34.2828	2	3	1	0.501027	0.303901	1	1	Y
373	F	42.193	42.193	49.1608	RR MS	354	62	68.6266	1	0	1	6.96783	6.96783	0	1	N
373	F	42.193	42.193	49.1608	RR MS	354	62	68.6266	1	0	1	6.96783	6.96783	4	0	N
373	F	42.193	42.193	49.1608	RR MS	354	62	68.6266	1	0	1	6.96783	6.96783	5	1.5	N
373	F	42.193	42.193	49.1608	RR MS	354	62	68.6266	1	0	1	6.96783	6.96783	6	0	N
373	F	42.193	42.193	49.1608	RR MS	354	62	68.6266	1	0	1	6.96783	6.96783	7	1	N
373	F	42.193	42.193	49.1608	RR MS	354	62	68.6266	1	0	1	6.96783	6.96783	8	1.5	N
373	F	42.193	42.193	49.1608	RR MS	354	62	68.6266	1	0	1	6.96783	6.96783	9	2	N
374	F	20.8898	21.2238	38.3518	RR MS	229	93	84.7539	1	2	1.5	17.462	17.128	1	1.5	Y
374	F	20.8898	21.2238	38.3518	RR MS	229	93	84.7539	1	2	1.5	17.462	17.128	3	2.5	Y
374	F	20.8898	21.2238	38.3518	RR MS	229	93	84.7539	1	2	1.5	17.462	17.128	5	1.5	Y
374	F	20.8898	21.2238	38.3518	RR MS	229	93	84.7539	1	2	1.5	17.462	17.128	7	1.5	Y
374	F	20.8898	21.2238	38.3518	RR MS	229	93	84.7539	1	2	1.5	17.462	17.128	10	2	Y
374	F	20.8898	21.2238	38.3518	RR MS	229	93	84.7539	1	2	1.5	17.462	17.128	11	2.5	Y
374	F	20.8898	21.2238	38.3518	RR MS	229	93	84.7539	1	2	1.5	17.462	17.128	12	3	Y
375	F	56.0767	59.1102	72.7912	SP MS	62	28	35.2917	1	0	7	16.7146	13.681	1	7	N
375	F	56.0767	59.1102	72.7912	SP MS	62	28	35.2917	1	0	7	16.7146	13.681	4	7.5	N
375	F	56.0767	59.1102	72.7912	SP MS	62	28	35.2917	1	0	7	16.7146	13.681	6	7.5	N
375	F	56.0767	59.1102	72.7912	SP MS	62	28	35.2917	1	0	7	16.7146	13.681	11	7.5	N
378	F	40.8925	46.5298	55.6277	SP MS	122	57	56.7871	0	0	6	14.7351	9.09788	-1	6.5	Y
378	F	40.8925	46.5298	55.6277	SP MS	122	57	56.7871	0	0	6	14.7351	9.09788	1	6	Y
378	F	40.8925	46.5298	55.6277	SP MS	122	57	56.7871	0	0	6	14.7351	9.09788	6	6	Y
378	F	40.8925	46.5298	55.6277	SP MS	122	57	56.7871	0	0	6	14.7351	9.09788	8	6.5	Y
378	F	40.8925	46.5298	55.6277	SP MS	122	57	56.7871	0	0	6	14.7351	9.09788	11	6	Y
379	F	49.1882	49.7741	53.6975	RR MS	339	44	48.9989	2	1	2	4.50924	3.92334	0	2	N
379	F	49.1882	49.7741	53.6975	RR MS	339	44	48.9989	2	1	2	4.50924	3.92334	9	2.5	N
379	F	49.1882	49.7741	53.6975	RR MS	339	44	48.9989	2	1	2	4.50924	3.92334	12	2.5	N
380	F	37.2868	42.8747	61.0951	PP MS	96	58	61.5377	2	0	6.5	23.8084	18.2204	1	6.5	N
380	F	37.2868	42.8747	61.0951	PP MS	96	58	61.5377	2	0	6.5	23.8084	18.2204	3	6.5	N
380	F	37.2868	42.8747	61.0951	PP MS	96	58	61.5377	2	0	6.5	23.8084	18.2204	7	7	N
381	F	21.6838	32.1232	31.8741	RR MS	251	77	70.2673	2	2	4	10.1903	-0.249144	-1	2	N
381	F	21.6838	32.1232	31.8741	RR MS	251	77	70.2673	2	2	4	10.1903	-0.249144	0	4	N
381	F	21.6838	32.1232	31.8741	RR MS	251	77	70.2673	2	2	4	10.1903	-0.249144	1	2	N
381	F	21.6838	32.1232	31.8741	RR MS	251	77	70.2673	2	2	4	10.1903	-0.249144	2	3.5	N
381	F	21.6838	32.1232	31.8741	RR MS	251	77	70.2673	2	2	4	10.1903	-0.249144	7	3	N
381	F	21.6838	32.1232	31.8741	RR MS	251	77	70.2673	2	2	4	10.1903	-0.249144	8	2.5	N
381	F	21.6838	32.1232	31.8741	RR MS	251	77	70.2673	2	2	4	10.1903	-0.249144	10	2.5	N
382	F	41.6838	42.0315	42.2834	RR MS	203	23	14.4785	2	2	4	0.599589	0.251882	-1	4	N
382	F	41.6838	42.0315	42.2834	RR MS	203	23	14.4785	2	2	4	0.599589	0.251882	0	4	N
384	M	27.0554	43.707	48.0575	SP MS	20	31	39.51	3	1	6.5	21.0021	4.35044	0	6.5	Y
384	M	27.0554	43.707	48.0575	SP MS	20	31	39.51	3	1	6.5	21.0021	4.35044	2	6.5	Y
384	M	27.0554	43.707	48.0575	SP MS	20	31	39.51	3	1	6.5	21.0021	4.35044	3	6.5	Y
384	M	27.0554	43.707	48.0575	SP MS	20	31	39.51	3	1	6.5	21.0021	4.35044	7	6.5	Y
384	M	27.0554	43.707	48.0575	SP MS	20	31	39.51	3	1	6.5	21.0021	4.35044	11	7	Y
385	M	51.6934	57.347	57.5414	PP MS	310	37	38.0266	1	1	4	5.84805	0.194387	0	4	Y
385	M	51.6934	57.347	57.5414	PP MS	310	37	38.0266	1	1	4	5.84805	0.194387	3	6	Y
385	M	51.6934	57.347	57.5414	PP MS	310	37	38.0266	1	1	4	5.84805	0.194387	4	6	Y
385	M	51.6934	57.347	57.5414	PP MS	310	37	38.0266	1	1	4	5.84805	0.194387	5	6	Y
385	M	51.6934	57.347	57.5414	PP MS	310	37	38.0266	1	1	4	5.84805	0.194387	8	6	Y
385	M	51.6934	57.347	57.5414	PP MS	310	37	38.0266	1	1	4	5.84805	0.194387	9	5.5	Y
385	M	51.6934	57.347	57.5414	PP MS	310	37	38.0266	1	1	4	5.84805	0.194387	10	5.5	Y
385	M	51.6934	57.347	57.5414	PP MS	310	37	38.0266	1	1	4	5.84805	0.194387	11	6	Y
385	M	51.6934	57.347	57.5414	PP MS	310	37	38.0266	1	1	4	5.84805	0.194387	12	6.5	Y
386	M	28.46	48.46	64.6352	SP MS	65	17	24.0446	1	0	7.5	36.1752	16.1752	1	7.5	N
386	M	28.46	48.46	64.6352	SP MS	65	17	24.0446	1	0	7.5	36.1752	16.1752	3	7	N
386	M	28.46	48.46	64.6352	SP MS	65	17	24.0446	1	0	7.5	36.1752	16.1752	4	8	N
388	F	47.1732	48.3696	51.3018	RR MS	152	85	80.5596	3	0	3.5	4.12868	2.93224	1	3.5	N
388	F	47.1732	48.3696	51.3018	RR MS	152	85	80.5596	3	0	3.5	4.12868	2.93224	3	3.5	N
388	F	47.1732	48.3696	51.3018	RR MS	152	85	80.5596	3	0	3.5	4.12868	2.93224	5	2	N
388	F	47.1732	48.3696	51.3018	RR MS	152	85	80.5596	3	0	3.5	4.12868	2.93224	7	2	N
388	F	47.1732	48.3696	51.3018	RR MS	152	85	80.5596	3	0	3.5	4.12868	2.93224	9	2	N
388	F	47.1732	48.3696	51.3018	RR MS	152	85	80.5596	3	0	3.5	4.12868	2.93224	11	2	N
389	F	58.5161	59.2635	63.1567	RR MS	96	49	52.5377	2	1	4	4.64066	3.89322	-1	4	Y
389	F	58.5161	59.2635	63.1567	RR MS	96	49	52.5377	2	1	4	4.64066	3.89322	1	4	Y
390	F	34.3628	35.1485	42.3956	RR MS	135	77	74.8799	4	6	1	8.03285	7.24709	4	2.5	Y
390	F	34.3628	35.1485	42.3956	RR MS	135	77	74.8799	4	6	1	8.03285	7.24709	11	3	Y
391	F	33.347	40.4956	61.7112	SP MS	80	65	70.5423	1	1	6	28.3641	21.2156	-1	5	N
391	F	33.347	40.4956	61.7112	SP MS	80	65	70.5423	1	1	6	28.3641	21.2156	1	6	N
391	F	33.347	40.4956	61.7112	SP MS	80	65	70.5423	1	1	6	28.3641	21.2156	2	2	N
391	F	33.347	40.4956	61.7112	SP MS	80	65	70.5423	1	1	6	28.3641	21.2156	4	5.5	N
391	F	33.347	40.4956	61.7112	SP MS	80	65	70.5423	1	1	6	28.3641	21.2156	8	5.5	N
391	F	33.347	40.4956	61.7112	SP MS	80	65	70.5423	1	1	6	28.3641	21.2156	9	5.5	N
391	F	33.347	40.4956	61.7112	SP MS	80	65	70.5423	1	1	6	28.3641	21.2156	10	6	N
392	M	45.8946	46.8939	63.2936	PP MS	147	50	46.2112	1	0	7	17.399	16.3997	1	7	N
397	M	14.2779	18.8145	24.8378	SP MS	160	67	61.5873	0	0	4.5	10.5599	6.02327	1	4.5	N
397	M	14.2779	18.8145	24.8378	SP MS	160	67	61.5873	0	0	4.5	10.5599	6.02327	5	4	N
397	M	14.2779	18.8145	24.8378	SP MS	160	67	61.5873	0	0	4.5	10.5599	6.02327	6	4	N
397	M	14.2779	18.8145	24.8378	SP MS	160	67	61.5873	0	0	4.5	10.5599	6.02327	9	3	N
397	M	14.2779	18.8145	24.8378	SP MS	160	67	61.5873	0	0	4.5	10.5599	6.02327	10	3.5	N
400	M	44.1561	48.4956	49.0157	PP MS	131	64	62.4599	0	1	2	4.85969	0.520192	1	2	Y
400	M	44.1561	48.4956	49.0157	PP MS	131	64	62.4599	0	1	2	4.85969	0.520192	3	3	Y
400	M	44.1561	48.4956	49.0157	PP MS	131	64	62.4599	0	1	2	4.85969	0.520192	9	6	Y
400	M	44.1561	48.4956	49.0157	PP MS	131	64	62.4599	0	1	2	4.85969	0.520192	10	6	Y
400	M	44.1561	48.4956	49.0157	PP MS	131	64	62.4599	0	1	2	4.85969	0.520192	12	5	Y
401	F	48.9227	49.3333	51.9535	RR MS	43	23	31.3825	2	1	2	3.0308	2.62012	1	2	Y
401	F	48.9227	49.3333	51.9535	RR MS	43	23	31.3825	2	1	2	3.0308	2.62012	3	4.5	Y
401	F	48.9227	49.3333	51.9535	RR MS	43	23	31.3825	2	1	2	3.0308	2.62012	4	4.5	Y
401	F	48.9227	49.3333	51.9535	RR MS	43	23	31.3825	2	1	2	3.0308	2.62012	5	4.5	Y
401	F	48.9227	49.3333	51.9535	RR MS	43	23	31.3825	2	1	2	3.0308	2.62012	6	4.5	Y
401	F	48.9227	49.3333	51.9535	RR MS	43	23	31.3825	2	1	2	3.0308	2.62012	7	4	Y
401	F	48.9227	49.3333	51.9535	RR MS	43	23	31.3825	2	1	2	3.0308	2.62012	9	4.5	Y
405	F	28.2081	37.7057	45.8261	RR MS	26	106	114.607	1	2	6	17.6181	8.12047	1	6	N
405	F	28.2081	37.7057	45.8261	RR MS	26	106	114.607	1	2	6	17.6181	8.12047	3	5.5	N
405	F	28.2081	37.7057	45.8261	RR MS	26	106	114.607	1	2	6	17.6181	8.12047	5	5.5	N
405	F	28.2081	37.7057	45.8261	RR MS	26	106	114.607	1	2	6	17.6181	8.12047	10	5.5	N
405	F	28.2081	37.7057	45.8261	RR MS	26	106	114.607	1	2	6	17.6181	8.12047	12	5.5	N
407	F	24.0602	30.3956	37.3443	RR MS	286	80	77.5038	1	1	4.5	13.2841	6.94867	1	4.5	Y
408	F	23.2389	23.488	28.7529	RR MS	259	72	66.0702	5	1	4.5	5.51403	5.26489	1	4.5	N
408	F	23.2389	23.488	28.7529	RR MS	259	72	66.0702	5	1	4.5	5.51403	5.26489	5	1.5	N
408	F	23.2389	23.488	28.7529	RR MS	259	72	66.0702	5	1	4.5	5.51403	5.26489	6	1.5	N
408	F	23.2389	23.488	28.7529	RR MS	259	72	66.0702	5	1	4.5	5.51403	5.26489	7	1.5	N
410	M	30.6393	32.5147	34.3765	PP MS	302	62	61.8419	0	0	6.5	3.73717	1.86174	-1	6.5	N
410	M	30.6393	32.5147	34.3765	PP MS	302	62	61.8419	0	0	6.5	3.73717	1.86174	1	6.5	N
410	M	30.6393	32.5147	34.3765	PP MS	302	62	61.8419	0	0	6.5	3.73717	1.86174	3	6.5	N
410	M	30.6393	32.5147	34.3765	PP MS	302	62	61.8419	0	0	6.5	3.73717	1.86174	4	6.5	N
410	M	30.6393	32.5147	34.3765	PP MS	302	62	61.8419	0	0	6.5	3.73717	1.86174	5	6.5	N
410	M	30.6393	32.5147	34.3765	PP MS	302	62	61.8419	0	0	6.5	3.73717	1.86174	6	7	N
410	M	30.6393	32.5147	34.3765	PP MS	302	62	61.8419	0	0	6.5	3.73717	1.86174	8	6.5	N
410	M	30.6393	32.5147	34.3765	PP MS	302	62	61.8419	0	0	6.5	3.73717	1.86174	10	7	N
410	M	30.6393	32.5147	34.3765	PP MS	302	62	61.8419	0	0	6.5	3.73717	1.86174	12	7	N
411	F	40.3368	40.9446	44.2409	RR MS	131	70	68.4599	4	2	4	3.90418	3.29637	1	4	N
411	F	40.3368	40.9446	44.2409	RR MS	131	70	68.4599	4	2	4	3.90418	3.29637	3	4	N
411	F	40.3368	40.9446	44.2409	RR MS	131	70	68.4599	4	2	4	3.90418	3.29637	5	1.5	N
411	F	40.3368	40.9446	44.2409	RR MS	131	70	68.4599	4	2	4	3.90418	3.29637	9	4.5	N
412	F	23.54	45.7933	46.5791	RR MS	15	15	23.3601	1	0	2	23.039	0.785763	1	2	N
412	F	23.54	45.7933	46.5791	RR MS	15	15	23.3601	1	0	2	23.039	0.785763	5	2	N
412	F	23.54	45.7933	46.5791	RR MS	15	15	23.3601	1	0	2	23.039	0.785763	6	2	N
412	F	23.54	45.7933	46.5791	RR MS	15	15	23.3601	1	0	2	23.039	0.785763	9	2	N
412	F	23.54	45.7933	46.5791	RR MS	15	15	23.3601	1	0	2	23.039	0.785763	11	2	N
414	M	26.4367	26.9131	36.5969	RR MS	261	60	54.289	3	0	1	10.1602	9.68378	1	1	Y
414	M	26.4367	26.9131	36.5969	RR MS	261	60	54.289	3	0	1	10.1602	9.68378	5	2	Y
415	M	31.7673	38.7598	48.0192	SP MS	258	56	49.9633	1	0	7	16.2519	9.25941	1	7	N
415	M	31.7673	38.7598	48.0192	SP MS	258	56	49.9633	1	0	7	16.2519	9.25941	5	7.5	N
415	M	31.7673	38.7598	48.0192	SP MS	258	56	49.9633	1	0	7	16.2519	9.25941	11	7.5	N
417	F	29.8973	31.2225	38.7187	RR MS	101	71	73.8489	1	1	1	8.82136	7.49624	2	1	Y
417	F	29.8973	31.2225	38.7187	RR MS	101	71	73.8489	1	1	1	8.82136	7.49624	4	1	Y
417	F	29.8973	31.2225	38.7187	RR MS	101	71	73.8489	1	1	1	8.82136	7.49624	6	4	Y
417	F	29.8973	31.2225	38.7187	RR MS	101	71	73.8489	1	1	1	8.82136	7.49624	7	2	Y
419	F	23.2334	24.6078	27.6934	RR MS	178	112	104.799	3	1	1	4.45996	3.08556	1	1	N
419	F	23.2334	24.6078	27.6934	RR MS	178	112	104.799	3	1	1	4.45996	3.08556	3	1.5	N
419	F	23.2334	24.6078	27.6934	RR MS	178	112	104.799	3	1	1	4.45996	3.08556	4	1	N
419	F	23.2334	24.6078	27.6934	RR MS	178	112	104.799	3	1	1	4.45996	3.08556	10	1.5	N
423	M	31.9097	33.963	67.3484	SP MS	342	25	30.3548	0	0	6.5	35.4387	33.3854	0	6.5	N
423	M	31.9097	33.963	67.3484	SP MS	342	25	30.3548	0	0	6.5	35.4387	33.3854	1	5	N
423	M	31.9097	33.963	67.3484	SP MS	342	25	30.3548	0	0	6.5	35.4387	33.3854	10	6.5	N
423	M	31.9097	33.963	67.3484	SP MS	342	25	30.3548	0	0	6.5	35.4387	33.3854	12	6	N
425	F	31.0281	34.4723	35.7016	SP MS	139	71	68.3101	6	1	1.5	4.67351	1.2293	1	1.5	N
425	F	31.0281	34.4723	35.7016	SP MS	139	71	68.3101	6	1	1.5	4.67351	1.2293	2	1.5	N
425	F	31.0281	34.4723	35.7016	SP MS	139	71	68.3101	6	1	1.5	4.67351	1.2293	6	1.5	N
425	F	31.0281	34.4723	35.7016	SP MS	139	71	68.3101	6	1	1.5	4.67351	1.2293	8	1.5	N
425	F	31.0281	34.4723	35.7016	SP MS	139	71	68.3101	6	1	1.5	4.67351	1.2293	10	1	N
429	F	20.0164	63.2991	67.0363	SP MS	173	57	50.2333	0	1	5	47.0198	3.73717	1	5	N
430	F	31.4908	32.6105	32.3422	RR MS	243	44	36.592	1	2	4	0.851472	-0.268309	1	4	N
430	F	31.4908	32.6105	32.3422	RR MS	243	44	36.592	1	2	4	0.851472	-0.268309	2	4	N
430	F	31.4908	32.6105	32.3422	RR MS	243	44	36.592	1	2	4	0.851472	-0.268309	3	4	N
430	F	31.4908	32.6105	32.3422	RR MS	243	44	36.592	1	2	4	0.851472	-0.268309	4	1.5	N
430	F	31.4908	32.6105	32.3422	RR MS	243	44	36.592	1	2	4	0.851472	-0.268309	7	4	N
430	F	31.4908	32.6105	32.3422	RR MS	243	44	36.592	1	2	4	0.851472	-0.268309	9	4.5	N
430	F	31.4908	32.6105	32.3422	RR MS	243	44	36.592	1	2	4	0.851472	-0.268309	12	4.5	N
431	M	38.5873	40.4216	39.9343	RR MS	129	99	97.7527	1	0	0	1.34702	-0.487337	-1	0	Y
431	M	38.5873	40.4216	39.9343	RR MS	129	99	97.7527	1	0	0	1.34702	-0.487337	1	0	Y
431	M	38.5873	40.4216	39.9343	RR MS	129	99	97.7527	1	0	0	1.34702	-0.487337	11	2	Y
436	M	55.9726	57.0185	57.8563	RR MS	185	95	87.2817	2	0	2	1.88364	0.837782	1	2	N
436	M	55.9726	57.0185	57.8563	RR MS	185	95	87.2817	2	0	2	1.88364	0.837782	2	2	N
436	M	55.9726	57.0185	57.8563	RR MS	185	95	87.2817	2	0	2	1.88364	0.837782	4	2	N
436	M	55.9726	57.0185	57.8563	RR MS	185	95	87.2817	2	0	2	1.88364	0.837782	6	2	N
436	M	55.9726	57.0185	57.8563	RR MS	185	95	87.2817	2	0	2	1.88364	0.837782	8	2	N
436	M	55.9726	57.0185	57.8563	RR MS	185	95	87.2817	2	0	2	1.88364	0.837782	12	1.5	N
437	F	37.6235	39.707	56.0602	SP MS	161	45	39.4726	0	0	7	18.4367	16.3532	-1	7	N
437	F	37.6235	39.707	56.0602	SP MS	161	45	39.4726	0	0	7	18.4367	16.3532	1	7	N
437	F	37.6235	39.707	56.0602	SP MS	161	45	39.4726	0	0	7	18.4367	16.3532	2	7.5	N
437	F	37.6235	39.707	56.0602	SP MS	161	45	39.4726	0	0	7	18.4367	16.3532	3	7.5	N
437	F	37.6235	39.707	56.0602	SP MS	161	45	39.4726	0	0	7	18.4367	16.3532	4	7	N
437	F	37.6235	39.707	56.0602	SP MS	161	45	39.4726	0	0	7	18.4367	16.3532	6	7.5	N
437	F	37.6235	39.707	56.0602	SP MS	161	45	39.4726	0	0	7	18.4367	16.3532	9	7	N
437	F	37.6235	39.707	56.0602	SP MS	161	45	39.4726	0	0	7	18.4367	16.3532	10	7.5	N
437	F	37.6235	39.707	56.0602	SP MS	161	45	39.4726	0	0	7	18.4367	16.3532	11	7	N
438	F	38.5626	38.7515	40.9254	RR MS	115	79	79.8246	4	1	2.5	2.36277	2.17385	2	2.5	N
438	F	38.5626	38.7515	40.9254	RR MS	115	79	79.8246	4	1	2.5	2.36277	2.17385	3	1.5	N
438	F	38.5626	38.7515	40.9254	RR MS	115	79	79.8246	4	1	2.5	2.36277	2.17385	8	2.5	N
438	F	38.5626	38.7515	40.9254	RR MS	115	79	79.8246	4	1	2.5	2.36277	2.17385	11	2	N
440	M	48.7009	55.8001	58.0917	RR MS	309	72	72.8791	0	1	6.5	9.39083	2.29158	1	6.5	Y
440	M	48.7009	55.8001	58.0917	RR MS	309	72	72.8791	0	1	6.5	9.39083	2.29158	4	6.5	Y
440	M	48.7009	55.8001	58.0917	RR MS	309	72	72.8791	0	1	6.5	9.39083	2.29158	7	7.5	Y
440	M	48.7009	55.8001	58.0917	RR MS	309	72	72.8791	0	1	6.5	9.39083	2.29158	8	6.5	Y
440	M	48.7009	55.8001	58.0917	RR MS	309	72	72.8791	0	1	6.5	9.39083	2.29158	12	6.5	Y
443	M	39.6523	39.9042	58.757	SP MS	159	65	59.7036	0	0	6.5	19.1047	18.8528	1	6.5	N
443	M	39.6523	39.9042	58.757	SP MS	159	65	59.7036	0	0	6.5	19.1047	18.8528	4	6.5	N
444	M	24.4381	42.7433	42.5462	RR MS	40	47	55.4752	0	0	2	18.1081	-0.197125	0	2	Y
444	M	24.4381	42.7433	42.5462	RR MS	40	47	55.4752	0	0	2	18.1081	-0.197125	1	2	Y
444	M	24.4381	42.7433	42.5462	RR MS	40	47	55.4752	0	0	2	18.1081	-0.197125	2	2	Y
444	M	24.4381	42.7433	42.5462	RR MS	40	47	55.4752	0	0	2	18.1081	-0.197125	4	2.5	Y
444	M	24.4381	42.7433	42.5462	RR MS	40	47	55.4752	0	0	2	18.1081	-0.197125	7	2.5	Y
447	F	47.9069	51.8631	56.5777	RR MS	138	84	81.4514	2	3	6	8.67077	4.71458	1	6	N
447	F	47.9069	51.8631	56.5777	RR MS	138	84	81.4514	2	3	6	8.67077	4.71458	3	6	N
447	F	47.9069	51.8631	56.5777	RR MS	138	84	81.4514	2	3	6	8.67077	4.71458	10	6	N
447	F	47.9069	51.8631	56.5777	RR MS	138	84	81.4514	2	3	6	8.67077	4.71458	12	6.5	N
448	F	27.6003	27.8001	48.3943	RR MS	339	35	39.9989	2	0	4	20.794	20.5941	1	4	N
448	F	27.6003	27.8001	48.3943	RR MS	339	35	39.9989	2	0	4	20.794	20.5941	6	4	N
448	F	27.6003	27.8001	48.3943	RR MS	339	35	39.9989	2	0	4	20.794	20.5941	8	1.5	N
448	F	27.6003	27.8001	48.3943	RR MS	339	35	39.9989	2	0	4	20.794	20.5941	10	3.5	N
448	F	27.6003	27.8001	48.3943	RR MS	339	35	39.9989	2	0	4	20.794	20.5941	11	4	N
450	F	52.6324	52.9637	55.2553	PP MS	288	61	58.7893	0	0	4	2.62286	2.29158	1	4	N
450	F	52.6324	52.9637	55.2553	PP MS	288	61	58.7893	0	0	4	2.62286	2.29158	2	2.5	N
450	F	52.6324	52.9637	55.2553	PP MS	288	61	58.7893	0	0	4	2.62286	2.29158	3	2	N
450	F	52.6324	52.9637	55.2553	PP MS	288	61	58.7893	0	0	4	2.62286	2.29158	4	2	N
450	F	52.6324	52.9637	55.2553	PP MS	288	61	58.7893	0	0	4	2.62286	2.29158	5	2	N
450	F	52.6324	52.9637	55.2553	PP MS	288	61	58.7893	0	0	4	2.62286	2.29158	6	2.5	N
450	F	52.6324	52.9637	55.2553	PP MS	288	61	58.7893	0	0	4	2.62286	2.29158	7	2	N
450	F	52.6324	52.9637	55.2553	PP MS	288	61	58.7893	0	0	4	2.62286	2.29158	8	2	N
450	F	52.6324	52.9637	55.2553	PP MS	288	61	58.7893	0	0	4	2.62286	2.29158	9	2	N
450	F	52.6324	52.9637	55.2553	PP MS	288	61	58.7893	0	0	4	2.62286	2.29158	10	2	N
450	F	52.6324	52.9637	55.2553	PP MS	288	61	58.7893	0	0	4	2.62286	2.29158	12	0	N
451	F	47.4634	52.1971	56.2984	RR MS	306	36	36.4353	0	0	1.5	8.83504	4.1013	1	1.5	Y
451	F	47.4634	52.1971	56.2984	RR MS	306	36	36.4353	0	0	1.5	8.83504	4.1013	4	2.5	Y
451	F	47.4634	52.1971	56.2984	RR MS	306	36	36.4353	0	0	1.5	8.83504	4.1013	12	2.5	Y
453	F	27.8138	31.1814	32.0411	RR MS	67	49	55.8694	1	4	2	4.22724	0.859685	1	2	N
453	F	27.8138	31.1814	32.0411	RR MS	67	49	55.8694	1	4	2	4.22724	0.859685	4	3	N
453	F	27.8138	31.1814	32.0411	RR MS	67	49	55.8694	1	4	2	4.22724	0.859685	7	1	N
453	F	27.8138	31.1814	32.0411	RR MS	67	49	55.8694	1	4	2	4.22724	0.859685	12	1	N
454	F	42.152	43.0281	44.1971	RR MS	356	31	37.8125	4	2	6	2.04517	1.16906	1	6	N
455	F	#NULL!	32.501	42.976	SP MS	175	30	23.0534	0	0	7	#NULL!	10.475	0	7	Y
455	F	#NULL!	32.501	42.976	SP MS	175	30	23.0534	0	0	7	#NULL!	10.475	8	7.5	Y
455	F	#NULL!	32.501	42.976	SP MS	175	30	23.0534	0	0	7	#NULL!	10.475	10	7	Y
456	M	#NULL!	44.5175	65.0157	SP MS	183	23	15.4184	1	0	4.5	#NULL!	20.4983	1	4.5	N
456	M	#NULL!	44.5175	65.0157	SP MS	183	23	15.4184	1	0	4.5	#NULL!	20.4983	4	4.5	N
456	M	#NULL!	44.5175	65.0157	SP MS	183	23	15.4184	1	0	4.5	#NULL!	20.4983	7	4.5	N
457	M	25.18	25.9192	25.9959	RR MS	238	40	32.2404	1	0	1	0.81588	0.0766598	1	1	N
458	F	41.6783	48.1807	48.2108	PP MS	294	22	20.6602	0	0	6	6.53251	0.0301164	0	6	N
458	F	41.6783	48.1807	48.2108	PP MS	294	22	20.6602	0	0	6	6.53251	0.0301164	1	6.5	N
458	F	41.6783	48.1807	48.2108	PP MS	294	22	20.6602	0	0	6	6.53251	0.0301164	2	6.5	N
458	F	41.6783	48.1807	48.2108	PP MS	294	22	20.6602	0	0	6	6.53251	0.0301164	3	6.5	N
458	F	41.6783	48.1807	48.2108	PP MS	294	22	20.6602	0	0	6	6.53251	0.0301164	4	6.5	N
458	F	41.6783	48.1807	48.2108	PP MS	294	22	20.6602	0	0	6	6.53251	0.0301164	6	6.5	N
458	F	41.6783	48.1807	48.2108	PP MS	294	22	20.6602	0	0	6	6.53251	0.0301164	7	6.5	N
458	F	41.6783	48.1807	48.2108	PP MS	294	22	20.6602	0	0	6	6.53251	0.0301164	8	6	N
458	F	41.6783	48.1807	48.2108	PP MS	294	22	20.6602	0	0	6	6.53251	0.0301164	12	6	N
459	F	22.7789	27.5537	37.6619	RR MS	140	61	58.1695	2	1	4	14.883	10.1081	1	4	N
459	F	22.7789	27.5537	37.6619	RR MS	140	61	58.1695	2	1	4	14.883	10.1081	2	4	N
459	F	22.7789	27.5537	37.6619	RR MS	140	61	58.1695	2	1	4	14.883	10.1081	5	4.5	N
459	F	22.7789	27.5537	37.6619	RR MS	140	61	58.1695	2	1	4	14.883	10.1081	6	4.5	N
459	F	22.7789	27.5537	37.6619	RR MS	140	61	58.1695	2	1	4	14.883	10.1081	7	4	N
459	F	22.7789	27.5537	37.6619	RR MS	140	61	58.1695	2	1	4	14.883	10.1081	8	4	N
459	F	22.7789	27.5537	37.6619	RR MS	140	61	58.1695	2	1	4	14.883	10.1081	9	4	N
459	F	22.7789	27.5537	37.6619	RR MS	140	61	58.1695	2	1	4	14.883	10.1081	11	3	N
460	F	27.5236	36.4381	42.3792	RR MS	313	57	58.4671	1	0	2	14.8556	5.94114	-1	0	N
460	F	27.5236	36.4381	42.3792	RR MS	313	57	58.4671	1	0	2	14.8556	5.94114	1	2	N
460	F	27.5236	36.4381	42.3792	RR MS	313	57	58.4671	1	0	2	14.8556	5.94114	2	2.5	N
460	F	27.5236	36.4381	42.3792	RR MS	313	57	58.4671	1	0	2	14.8556	5.94114	4	1.5	N
460	F	27.5236	36.4381	42.3792	RR MS	313	57	58.4671	1	0	2	14.8556	5.94114	12	1.5	N
461	M	31.2991	34.6913	36.2765	PP MS	168	61	54.7174	0	0	4	4.97741	1.58522	1	4	N
461	M	31.2991	34.6913	36.2765	PP MS	168	61	54.7174	0	0	4	4.97741	1.58522	2	2	N
461	M	31.2991	34.6913	36.2765	PP MS	168	61	54.7174	0	0	4	4.97741	1.58522	3	2.5	N
461	M	31.2991	34.6913	36.2765	PP MS	168	61	54.7174	0	0	4	4.97741	1.58522	4	3	N
461	M	31.2991	34.6913	36.2765	PP MS	168	61	54.7174	0	0	4	4.97741	1.58522	5	3	N
461	M	31.2991	34.6913	36.2765	PP MS	168	61	54.7174	0	0	4	4.97741	1.58522	6	3	N
461	M	31.2991	34.6913	36.2765	PP MS	168	61	54.7174	0	0	4	4.97741	1.58522	7	2.5	N
461	M	31.2991	34.6913	36.2765	PP MS	168	61	54.7174	0	0	4	4.97741	1.58522	8	3.5	N
461	M	31.2991	34.6913	36.2765	PP MS	168	61	54.7174	0	0	4	4.97741	1.58522	9	3.5	N
461	M	31.2991	34.6913	36.2765	PP MS	168	61	54.7174	0	0	4	4.97741	1.58522	10	3.5	N
461	M	31.2991	34.6913	36.2765	PP MS	168	61	54.7174	0	0	4	4.97741	1.58522	11	3	N
463	F	45.1389	44.668	56.7118	SP MS	17	29	37.4276	0	1	5.5	11.5729	12.0438	0	5.5	N
463	F	45.1389	44.668	56.7118	SP MS	17	29	37.4276	0	1	5.5	11.5729	12.0438	6	6	N
463	F	45.1389	44.668	56.7118	SP MS	17	29	37.4276	0	1	5.5	11.5729	12.0438	9	5.5	N
464	F	40.7118	44.731	45.076	RR MS	224	48	39.5684	1	3	2	4.36413	0.344969	0	2	N
464	F	40.7118	44.731	45.076	RR MS	224	48	39.5684	1	3	2	4.36413	0.344969	2	2.5	N
464	F	40.7118	44.731	45.076	RR MS	224	48	39.5684	1	3	2	4.36413	0.344969	6	2.5	N
465	F	46.8884	51.9398	52.8898	RR MS	61	54	61.3698	1	1	1	6.00137	0.950034	1	1	N
465	F	46.8884	51.9398	52.8898	RR MS	61	54	61.3698	1	1	1	6.00137	0.950034	12	1.5	N
467	M	54.2177	56.1369	59.1814	SP MS	32	51	59.6114	2	1	4	4.96372	3.04449	0	4	Y
467	M	54.2177	56.1369	59.1814	SP MS	32	51	59.6114	2	1	4	4.96372	3.04449	2	6	Y
467	M	54.2177	56.1369	59.1814	SP MS	32	51	59.6114	2	1	4	4.96372	3.04449	4	4.5	Y
467	M	54.2177	56.1369	59.1814	SP MS	32	51	59.6114	2	1	4	4.96372	3.04449	8	6	Y
469	F	42.2368	42.8446	42.7899	RR MS	19	63	71.485	2	0	1.5	0.553046	-0.054757	1	1.5	N
469	F	42.2368	42.8446	42.7899	RR MS	19	63	71.485	2	0	1.5	0.553046	-0.054757	2	2.5	N
469	F	42.2368	42.8446	42.7899	RR MS	19	63	71.485	2	0	1.5	0.553046	-0.054757	4	2.5	N
469	F	42.2368	42.8446	42.7899	RR MS	19	63	71.485	2	0	1.5	0.553046	-0.054757	6	2	N
469	F	42.2368	42.8446	42.7899	RR MS	19	63	71.485	2	0	1.5	0.553046	-0.054757	8	2	N
469	F	42.2368	42.8446	42.7899	RR MS	19	63	71.485	2	0	1.5	0.553046	-0.054757	10	2	N
469	F	42.2368	42.8446	42.7899	RR MS	19	63	71.485	2	0	1.5	0.553046	-0.054757	12	1.5	N
470	M	33.462	33.9576	55.1129	SP MS	239	71	63.3062	4	2	4	21.6509	21.1554	-1	5.5	Y
470	M	33.462	33.9576	55.1129	SP MS	239	71	63.3062	4	2	4	21.6509	21.1554	2	4	Y
470	M	33.462	33.9576	55.1129	SP MS	239	71	63.3062	4	2	4	21.6509	21.1554	6	6	Y
470	M	33.462	33.9576	55.1129	SP MS	239	71	63.3062	4	2	4	21.6509	21.1554	8	5.5	Y
470	M	33.462	33.9576	55.1129	SP MS	239	71	63.3062	4	2	4	21.6509	21.1554	10	5.5	Y
470	M	33.462	33.9576	55.1129	SP MS	239	71	63.3062	4	2	4	21.6509	21.1554	12	6.5	Y
471	F	40.6845	48.8542	49.3169	PP MS	232	29	20.8946	0	0	4	8.63244	0.462697	-1	4	Y
472	F	27.3977	58.2697	58.6366	SP MS	179	31	23.7187	0	0	7	31.2389	0.366872	2	7	N
472	F	27.3977	58.2697	58.6366	SP MS	179	31	23.7187	0	0	7	31.2389	0.366872	4	6.5	N
472	F	27.3977	58.2697	58.6366	SP MS	179	31	23.7187	0	0	7	31.2389	0.366872	5	6.5	N
472	F	27.3977	58.2697	58.6366	SP MS	179	31	23.7187	0	0	7	31.2389	0.366872	6	6.5	N
472	F	27.3977	58.2697	58.6366	SP MS	179	31	23.7187	0	0	7	31.2389	0.366872	8	7	N
473	F	24.1205	27.0089	28.1889	RR MS	26	56	64.6065	5	6	4.5	4.06845	1.18001	-1	4.5	Y
473	F	24.1205	27.0089	28.1889	RR MS	26	56	64.6065	5	6	4.5	4.06845	1.18001	4	5.5	Y
473	F	24.1205	27.0089	28.1889	RR MS	26	56	64.6065	5	6	4.5	4.06845	1.18001	8	5	Y
474	F	43.4497	53.4812	53.4976	RR MS	273	52	47.7349	1	0	2	10.0479	0.0164271	0	2	N
474	F	43.4497	53.4812	53.4976	RR MS	273	52	47.7349	1	0	2	10.0479	0.0164271	1	1.5	N
474	F	43.4497	53.4812	53.4976	RR MS	273	52	47.7349	1	0	2	10.0479	0.0164271	2	1.5	N
474	F	43.4497	53.4812	53.4976	RR MS	273	52	47.7349	1	0	2	10.0479	0.0164271	3	1.5	N
474	F	43.4497	53.4812	53.4976	RR MS	273	52	47.7349	1	0	2	10.0479	0.0164271	7	1	N
474	F	43.4497	53.4812	53.4976	RR MS	273	52	47.7349	1	0	2	10.0479	0.0164271	11	1.5	N
476	M	34.1711	43.4962	57.7084	SP MS	198	72	63.6221	1	0	6	23.5373	14.2122	-1	6.5	N
476	M	34.1711	43.4962	57.7084	SP MS	198	72	63.6221	1	0	6	23.5373	14.2122	0	6	N
476	M	34.1711	43.4962	57.7084	SP MS	198	72	63.6221	1	0	6	23.5373	14.2122	1	6	N
476	M	34.1711	43.4962	57.7084	SP MS	198	72	63.6221	1	0	6	23.5373	14.2122	4	6	N
476	M	34.1711	43.4962	57.7084	SP MS	198	72	63.6221	1	0	6	23.5373	14.2122	6	6.5	N
476	M	34.1711	43.4962	57.7084	SP MS	198	72	63.6221	1	0	6	23.5373	14.2122	7	6.5	N
476	M	34.1711	43.4962	57.7084	SP MS	198	72	63.6221	1	0	6	23.5373	14.2122	8	6.5	N
476	M	34.1711	43.4962	57.7084	SP MS	198	72	63.6221	1	0	6	23.5373	14.2122	11	6	N
480	M	30.1766	50.5106	60.5558	SP MS	305	36	36.287	0	0	7	30.3792	10.0452	0	7	N
480	M	30.1766	50.5106	60.5558	SP MS	305	36	36.287	0	0	7	30.3792	10.0452	2	7	N
480	M	30.1766	50.5106	60.5558	SP MS	305	36	36.287	0	0	7	30.3792	10.0452	6	6.5	N
482	F	27.7043	29.4374	38.7159	RR MS	157	33	27.9408	3	2	3	11.0116	9.27858	1	3	Y
482	F	27.7043	29.4374	38.7159	RR MS	157	33	27.9408	3	2	3	11.0116	9.27858	3	6	Y
482	F	27.7043	29.4374	38.7159	RR MS	157	33	27.9408	3	2	3	11.0116	9.27858	4	7	Y
482	F	27.7043	29.4374	38.7159	RR MS	157	33	27.9408	3	2	3	11.0116	9.27858	6	5.5	Y
482	F	27.7043	29.4374	38.7159	RR MS	157	33	27.9408	3	2	3	11.0116	9.27858	7	6	Y
482	F	27.7043	29.4374	38.7159	RR MS	157	33	27.9408	3	2	3	11.0116	9.27858	10	6	Y
482	F	27.7043	29.4374	38.7159	RR MS	157	33	27.9408	3	2	3	11.0116	9.27858	11	6	Y
482	F	27.7043	29.4374	38.7159	RR MS	157	33	27.9408	3	2	3	11.0116	9.27858	12	6	Y
486	F	33.2649	43.5729	43.5729	RR MS	278	126	122.395	3	1	2.5	10.308	0	0	2.5	Y
486	F	33.2649	43.5729	43.5729	RR MS	278	126	122.395	3	1	2.5	10.308	0	1	2.5	Y
486	F	33.2649	43.5729	43.5729	RR MS	278	126	122.395	3	1	2.5	10.308	0	2	2	Y
486	F	33.2649	43.5729	43.5729	RR MS	278	126	122.395	3	1	2.5	10.308	0	4	2	Y
486	F	33.2649	43.5729	43.5729	RR MS	278	126	122.395	3	1	2.5	10.308	0	8	2	Y
487	F	23.6687	23.6687	54.1985	RR MS	194	83	74.7816	1	1	1.5	30.5298	30.5298	1	1.5	Y
489	F	17.1088	20.3778	50.9514	RR MS	95	25	28.6725	1	2	4.5	33.8426	30.5736	2	4.5	N
489	F	17.1088	20.3778	50.9514	RR MS	95	25	28.6725	1	2	4.5	33.8426	30.5736	5	4.5	N
489	F	17.1088	20.3778	50.9514	RR MS	95	25	28.6725	1	2	4.5	33.8426	30.5736	8	3.5	N
490	F	35.7591	38.2341	38.527	RR MS	281	56	52.8037	3	2	2.5	2.76797	0.29295	1	2.5	N
490	F	35.7591	38.2341	38.527	RR MS	281	56	52.8037	3	2	2.5	2.76797	0.29295	2	2	N
490	F	35.7591	38.2341	38.527	RR MS	281	56	52.8037	3	2	2.5	2.76797	0.29295	6	1.5	N
490	F	35.7591	38.2341	38.527	RR MS	281	56	52.8037	3	2	2.5	2.76797	0.29295	7	2	N
490	F	35.7591	38.2341	38.527	RR MS	281	56	52.8037	3	2	2.5	2.76797	0.29295	10	1.5	N
491	F	32.8131	34.1739	34.6968	RR MS	228	84	75.7118	2	0	2	1.88364	0.52293	-1	2	N
491	F	32.8131	34.1739	34.6968	RR MS	228	84	75.7118	2	0	2	1.88364	0.52293	1	2	N
491	F	32.8131	34.1739	34.6968	RR MS	228	84	75.7118	2	0	2	1.88364	0.52293	2	2	N
491	F	32.8131	34.1739	34.6968	RR MS	228	84	75.7118	2	0	2	1.88364	0.52293	3	0	N
491	F	32.8131	34.1739	34.6968	RR MS	228	84	75.7118	2	0	2	1.88364	0.52293	5	0	N
491	F	32.8131	34.1739	34.6968	RR MS	228	84	75.7118	2	0	2	1.88364	0.52293	6	1	N
491	F	32.8131	34.1739	34.6968	RR MS	228	84	75.7118	2	0	2	1.88364	0.52293	7	1	N
491	F	32.8131	34.1739	34.6968	RR MS	228	84	75.7118	2	0	2	1.88364	0.52293	9	1	N
496	M	26.6694	26.694	32.293	RR MS	204	65	56.4573	0	0	2	5.62355	5.5989	1	2	N
496	M	26.6694	26.694	32.293	RR MS	204	65	56.4573	0	0	2	5.62355	5.5989	9	1.5	N
498	F	41.8973	45.1526	50.9103	PP MS	171	138	131.421	2	3	4	9.013	5.7577	1	4	Y
498	F	41.8973	45.1526	50.9103	PP MS	171	138	131.421	2	3	4	9.013	5.7577	3	4.5	Y
500	M	51.2745	54.7214	54.7214	RR MS	330	47	50.8553	2	3	3	3.44695	0	1	3	Y
500	M	51.2745	54.7214	54.7214	RR MS	330	47	50.8553	2	3	3	3.44695	0	2	4	Y
500	M	51.2745	54.7214	54.7214	RR MS	330	47	50.8553	2	3	3	3.44695	0	3	4	Y
500	M	51.2745	54.7214	54.7214	RR MS	330	47	50.8553	2	3	3	3.44695	0	5	4.5	Y
500	M	51.2745	54.7214	54.7214	RR MS	330	47	50.8553	2	3	3	3.44695	0	7	4.5	Y
500	M	51.2745	54.7214	54.7214	RR MS	330	47	50.8553	2	3	3	3.44695	0	9	6.5	Y
500	M	51.2745	54.7214	54.7214	RR MS	330	47	50.8553	2	3	3	3.44695	0	12	6	Y
503	F	54.5051	67.2088	68.0684	RR MS	22	33	41.5523	1	0	2	13.5633	0.859685	-1	1.5	Y
503	F	54.5051	67.2088	68.0684	RR MS	22	33	41.5523	1	0	2	13.5633	0.859685	1	2	Y
503	F	54.5051	67.2088	68.0684	RR MS	22	33	41.5523	1	0	2	13.5633	0.859685	6	1.5	Y
503	F	54.5051	67.2088	68.0684	RR MS	22	33	41.5523	1	0	2	13.5633	0.859685	8	2	Y
503	F	54.5051	67.2088	68.0684	RR MS	22	33	41.5523	1	0	2	13.5633	0.859685	11	2.5	Y
503	F	54.5051	67.2088	68.0684	RR MS	22	33	41.5523	1	0	2	13.5633	0.859685	12	3.5	Y
506	F	19.8166	20.4819	23.1102	RR MS	27	60	68.6137	1	3	0	3.29363	2.62834	1	0	Y
506	F	19.8166	20.4819	23.1102	RR MS	27	60	68.6137	1	3	0	3.29363	2.62834	3	2	Y
507	M	62.9979	63.6687	63.6687	RR MS	246	32	24.8294	2	0	3.5	0.670773	0	-1	2	Y
507	M	62.9979	63.6687	63.6687	RR MS	246	32	24.8294	2	0	3.5	0.670773	0	1	3.5	Y
507	M	62.9979	63.6687	63.6687	RR MS	246	32	24.8294	2	0	3.5	0.670773	0	2	4.5	Y
507	M	62.9979	63.6687	63.6687	RR MS	246	32	24.8294	2	0	3.5	0.670773	0	5	4	Y
507	M	62.9979	63.6687	63.6687	RR MS	246	32	24.8294	2	0	3.5	0.670773	0	6	4	Y
507	M	62.9979	63.6687	63.6687	RR MS	246	32	24.8294	2	0	3.5	0.670773	0	8	4	Y
508	F	25.3854	25.8864	39.7016	SP MS	298	57	56.2493	0	1	7	14.3162	13.8152	1	7	N
508	F	25.3854	25.8864	39.7016	SP MS	298	57	56.2493	0	1	7	14.3162	13.8152	2	7	N
508	F	25.3854	25.8864	39.7016	SP MS	298	57	56.2493	0	1	7	14.3162	13.8152	4	7	N
508	F	25.3854	25.8864	39.7016	SP MS	298	57	56.2493	0	1	7	14.3162	13.8152	7	7	N
508	F	25.3854	25.8864	39.7016	SP MS	298	57	56.2493	0	1	7	14.3162	13.8152	10	7	N
513	F	11.1458	48.6653	52.449	RR MS	112	56	57.2665	1	1	2	41.3032	3.78371	1	2	Y
513	F	11.1458	48.6653	52.449	RR MS	112	56	57.2665	1	1	2	41.3032	3.78371	2	1.5	Y
515	F	20.8706	29.0404	41.2676	RR MS	299	97	96.3972	2	2	2	20.397	12.2272	1	2	N
515	F	20.8706	29.0404	41.2676	RR MS	299	97	96.3972	2	2	2	20.397	12.2272	4	2	N
515	F	20.8706	29.0404	41.2676	RR MS	299	97	96.3972	2	2	2	20.397	12.2272	9	2	N
518	F	40.8131	43.4059	43.321	RR MS	186	99	91.2167	0	2	1.5	2.50787	-0.0848734	0	1.5	Y
518	F	40.8131	43.4059	43.321	RR MS	186	99	91.2167	0	2	1.5	2.50787	-0.0848734	1	1.5	Y
518	F	40.8131	43.4059	43.321	RR MS	186	99	91.2167	0	2	1.5	2.50787	-0.0848734	2	1.5	Y
518	F	40.8131	43.4059	43.321	RR MS	186	99	91.2167	0	2	1.5	2.50787	-0.0848734	4	1.5	Y
518	F	40.8131	43.4059	43.321	RR MS	186	99	91.2167	0	2	1.5	2.50787	-0.0848734	7	3	Y
519	F	45.6865	46.0178	48.6817	RR MS	251	147	140.267	4	1	0	2.99521	2.66393	1	0	Y
519	F	45.6865	46.0178	48.6817	RR MS	251	147	140.267	4	1	0	2.99521	2.66393	2	2.5	Y
519	F	45.6865	46.0178	48.6817	RR MS	251	147	140.267	4	1	0	2.99521	2.66393	3	2.5	Y
519	F	45.6865	46.0178	48.6817	RR MS	251	147	140.267	4	1	0	2.99521	2.66393	4	2	Y
519	F	45.6865	46.0178	48.6817	RR MS	251	147	140.267	4	1	0	2.99521	2.66393	6	2	Y
519	F	45.6865	46.0178	48.6817	RR MS	251	147	140.267	4	1	0	2.99521	2.66393	12	1.5	Y
520	M	37.2758	37.6619	41.4538	RR MS	217	83	74.4137	4	1	4	4.17796	3.79192	0	4	N
520	M	37.2758	37.6619	41.4538	RR MS	217	83	74.4137	4	1	4	4.17796	3.79192	1	4.5	N
520	M	37.2758	37.6619	41.4538	RR MS	217	83	74.4137	4	1	4	4.17796	3.79192	2	4.5	N
520	M	37.2758	37.6619	41.4538	RR MS	217	83	74.4137	4	1	4	4.17796	3.79192	3	4	N
520	M	37.2758	37.6619	41.4538	RR MS	217	83	74.4137	4	1	4	4.17796	3.79192	5	4	N
520	M	37.2758	37.6619	41.4538	RR MS	217	83	74.4137	4	1	4	4.17796	3.79192	6	4.5	N
520	M	37.2758	37.6619	41.4538	RR MS	217	83	74.4137	4	1	4	4.17796	3.79192	7	3.5	N
520	M	37.2758	37.6619	41.4538	RR MS	217	83	74.4137	4	1	4	4.17796	3.79192	8	4	N
520	M	37.2758	37.6619	41.4538	RR MS	217	83	74.4137	4	1	4	4.17796	3.79192	10	3.5	N
520	M	37.2758	37.6619	41.4538	RR MS	217	83	74.4137	4	1	4	4.17796	3.79192	11	3.5	N
522	F	37.076	49.8973	53.7522	SP MS	48	51	59.1785	1	0	5	16.6762	3.85489	1	5	N
522	F	37.076	49.8973	53.7522	SP MS	48	51	59.1785	1	0	5	16.6762	3.85489	4	5	N
522	F	37.076	49.8973	53.7522	SP MS	48	51	59.1785	1	0	5	16.6762	3.85489	6	5	N
522	F	37.076	49.8973	53.7522	SP MS	48	51	59.1785	1	0	5	16.6762	3.85489	7	5	N
522	F	37.076	49.8973	53.7522	SP MS	48	51	59.1785	1	0	5	16.6762	3.85489	11	4.5	N
522	F	37.076	49.8973	53.7522	SP MS	48	51	59.1785	1	0	5	16.6762	3.85489	12	5.5	N
523	F	44.1615	46.9925	50.3354	PP MS	277	77	73.2605	0	0	3.5	6.17385	3.34292	0	3.5	N
523	F	44.1615	46.9925	50.3354	PP MS	277	77	73.2605	0	0	3.5	6.17385	3.34292	1	3.5	N
523	F	44.1615	46.9925	50.3354	PP MS	277	77	73.2605	0	0	3.5	6.17385	3.34292	3	3.5	N
523	F	44.1615	46.9925	50.3354	PP MS	277	77	73.2605	0	0	3.5	6.17385	3.34292	4	3.5	N
523	F	44.1615	46.9925	50.3354	PP MS	277	77	73.2605	0	0	3.5	6.17385	3.34292	5	3	N
523	F	44.1615	46.9925	50.3354	PP MS	277	77	73.2605	0	0	3.5	6.17385	3.34292	6	3.5	N
523	F	44.1615	46.9925	50.3354	PP MS	277	77	73.2605	0	0	3.5	6.17385	3.34292	7	3.5	N
523	F	44.1615	46.9925	50.3354	PP MS	277	77	73.2605	0	0	3.5	6.17385	3.34292	8	3.5	N
523	F	44.1615	46.9925	50.3354	PP MS	277	77	73.2605	0	0	3.5	6.17385	3.34292	9	3.5	N
523	F	44.1615	46.9925	50.3354	PP MS	277	77	73.2605	0	0	3.5	6.17385	3.34292	10	3.5	N
523	F	44.1615	46.9925	50.3354	PP MS	277	77	73.2605	0	0	3.5	6.17385	3.34292	11	3.5	N
523	F	44.1615	46.9925	50.3354	PP MS	277	77	73.2605	0	0	3.5	6.17385	3.34292	12	3.5	N
524	F	26.0616	47.8412	68.0082	SP MS	146	48	44.345	0	0	6.5	41.9466	20.167	0	6.5	N
524	F	26.0616	47.8412	68.0082	SP MS	146	48	44.345	0	0	6.5	41.9466	20.167	2	6.5	N
524	F	26.0616	47.8412	68.0082	SP MS	146	48	44.345	0	0	6.5	41.9466	20.167	6	6.5	N
524	F	26.0616	47.8412	68.0082	SP MS	146	48	44.345	0	0	6.5	41.9466	20.167	8	6.5	N
524	F	26.0616	47.8412	68.0082	SP MS	146	48	44.345	0	0	6.5	41.9466	20.167	10	6.5	N
524	F	26.0616	47.8412	68.0082	SP MS	146	48	44.345	0	0	6.5	41.9466	20.167	12	6.5	N
526	M	36.679	40.8597	45.8453	SP MS	274	50	45.8645	0	1	4.5	9.16632	4.98563	-1	4	Y
526	M	36.679	40.8597	45.8453	SP MS	274	50	45.8645	0	1	4.5	9.16632	4.98563	0	6	Y
526	M	36.679	40.8597	45.8453	SP MS	274	50	45.8645	0	1	4.5	9.16632	4.98563	1	4.5	Y
526	M	36.679	40.8597	45.8453	SP MS	274	50	45.8645	0	1	4.5	9.16632	4.98563	3	3	Y
526	M	36.679	40.8597	45.8453	SP MS	274	50	45.8645	0	1	4.5	9.16632	4.98563	4	2	Y
526	M	36.679	40.8597	45.8453	SP MS	274	50	45.8645	0	1	4.5	9.16632	4.98563	8	4.5	Y
526	M	36.679	40.8597	45.8453	SP MS	274	50	45.8645	0	1	4.5	9.16632	4.98563	9	5.5	Y
526	M	36.679	40.8597	45.8453	SP MS	274	50	45.8645	0	1	4.5	9.16632	4.98563	10	4	Y
526	M	36.679	40.8597	45.8453	SP MS	274	50	45.8645	0	1	4.5	9.16632	4.98563	12	5.5	Y
527	F	35.3265	36.3258	62.8309	SP MS	186	60	52.2167	1	0	8	27.5044	26.5051	0	8	N
527	F	35.3265	36.3258	62.8309	SP MS	186	60	52.2167	1	0	8	27.5044	26.5051	3	8	N
527	F	35.3265	36.3258	62.8309	SP MS	186	60	52.2167	1	0	8	27.5044	26.5051	6	8	N
527	F	35.3265	36.3258	62.8309	SP MS	186	60	52.2167	1	0	8	27.5044	26.5051	9	6.5	N
527	F	35.3265	36.3258	62.8309	SP MS	186	60	52.2167	1	0	8	27.5044	26.5051	10	7.5	N
527	F	35.3265	36.3258	62.8309	SP MS	186	60	52.2167	1	0	8	27.5044	26.5051	12	8.5	N
529	F	41.8508	46.3463	49.5359	RR MS	252	27	20.361	3	2	4	7.68515	3.1896	1	4	N
529	F	41.8508	46.3463	49.5359	RR MS	252	27	20.361	3	2	4	7.68515	3.1896	9	2.5	N
529	F	41.8508	46.3463	49.5359	RR MS	252	27	20.361	3	2	4	7.68515	3.1896	10	5.5	N
530	F	31.0992	32.0986	62.8884	RR MS	89	28	32.4571	0	0	1.5	31.7892	30.7899	1	1.5	Y
530	F	31.0992	32.0986	62.8884	RR MS	89	28	32.4571	0	0	1.5	31.7892	30.7899	2	1.5	Y
530	F	31.0992	32.0986	62.8884	RR MS	89	28	32.4571	0	0	1.5	31.7892	30.7899	7	1.5	Y
530	F	31.0992	32.0986	62.8884	RR MS	89	28	32.4571	0	0	1.5	31.7892	30.7899	8	4	Y
530	F	31.0992	32.0986	62.8884	RR MS	89	28	32.4571	0	0	1.5	31.7892	30.7899	11	4.5	Y
530	F	31.0992	32.0986	62.8884	RR MS	89	28	32.4571	0	0	1.5	31.7892	30.7899	12	4.5	Y
534	F	23.77	31.4086	48.1177	SP MS	128	37	35.8997	7	5	8	24.3477	16.7091	0	8	N
534	F	23.77	31.4086	48.1177	SP MS	128	37	35.8997	7	5	8	24.3477	16.7091	1	8	N
534	F	23.77	31.4086	48.1177	SP MS	128	37	35.8997	7	5	8	24.3477	16.7091	3	8	N
535	F	45.8836	46.0616	46.2341	RR MS	11	46	54.1956	1	5	1.5	0.350445	0.172485	1	1.5	Y
535	F	45.8836	46.0616	46.2341	RR MS	11	46	54.1956	1	5	1.5	0.350445	0.172485	8	4.5	Y
536	M	44.9336	49.2676	49.1773	PP MS	90	37	41.3294	0	0	6	4.24367	-0.0903491	-1	6	N
536	M	44.9336	49.2676	49.1773	PP MS	90	37	41.3294	0	0	6	4.24367	-0.0903491	0	6	N
536	M	44.9336	49.2676	49.1773	PP MS	90	37	41.3294	0	0	6	4.24367	-0.0903491	1	6	N
536	M	44.9336	49.2676	49.1773	PP MS	90	37	41.3294	0	0	6	4.24367	-0.0903491	2	6	N
536	M	44.9336	49.2676	49.1773	PP MS	90	37	41.3294	0	0	6	4.24367	-0.0903491	10	5.5	N
536	M	44.9336	49.2676	49.1773	PP MS	90	37	41.3294	0	0	6	4.24367	-0.0903491	12	5.5	N
537	F	34.9268	55.8768	56.8925	RR MS	96	58	61.5377	1	0	1.5	21.9658	1.01574	1	1.5	Y
537	F	34.9268	55.8768	56.8925	RR MS	96	58	61.5377	1	0	1.5	21.9658	1.01574	12	1.5	Y
539	F	38.7023	39.1157	48.0657	RR MS	246	84	76.8294	4	3	1	9.36345	8.95003	1	1	N
541	F	34.3847	35.6879	48.1752	RR MS	110	84	85.5592	0	0	1.5	13.7906	12.4873	1	1.5	Y
542	F	36.3422	54.4504	63.4415	SP MS	202	76	67.5022	0	1	4.5	27.0992	8.9911	1	4.5	N
542	F	36.3422	54.4504	63.4415	SP MS	202	76	67.5022	0	1	4.5	27.0992	8.9911	3	4	N
542	F	36.3422	54.4504	63.4415	SP MS	202	76	67.5022	0	1	4.5	27.0992	8.9911	5	4	N
542	F	36.3422	54.4504	63.4415	SP MS	202	76	67.5022	0	1	4.5	27.0992	8.9911	9	4	N
544	F	21.1472	22.1465	35.2964	SP MS	33	97	105.603	0	1	7.5	14.1492	13.1499	-1	7	N
544	F	21.1472	22.1465	35.2964	SP MS	33	97	105.603	0	1	7.5	14.1492	13.1499	1	7.5	N
544	F	21.1472	22.1465	35.2964	SP MS	33	97	105.603	0	1	7.5	14.1492	13.1499	4	7	N
544	F	21.1472	22.1465	35.2964	SP MS	33	97	105.603	0	1	7.5	14.1492	13.1499	7	7	N
545	F	39.0582	41.7331	60.7036	RR MS	97	19	22.4019	0	0	5.5	21.6454	18.9706	1	5.5	N
546	F	29.2868	39.9699	47.0992	SP MS	97	27	30.4019	0	0	5.5	17.8125	7.12936	1	5.5	Y
546	F	29.2868	39.9699	47.0992	SP MS	97	27	30.4019	0	0	5.5	17.8125	7.12936	11	4.5	Y
546	F	29.2868	39.9699	47.0992	SP MS	97	27	30.4019	0	0	5.5	17.8125	7.12936	12	6	Y
554	F	46.7242	46.7242	62.0342	SP MS	115	106	106.825	1	0	8.5	15.3101	15.3101	1	8.5	N
554	F	46.7242	46.7242	62.0342	SP MS	115	106	106.825	1	0	8.5	15.3101	15.3101	8	9	N
555	F	40.9144	43.9151	55.3539	PP MS	161	40	34.4726	0	0	2	14.4394	11.4387	1	2	Y
555	F	40.9144	43.9151	55.3539	PP MS	161	40	34.4726	0	0	2	14.4394	11.4387	4	2.5	Y
555	F	40.9144	43.9151	55.3539	PP MS	161	40	34.4726	0	0	2	14.4394	11.4387	6	2	Y
555	F	40.9144	43.9151	55.3539	PP MS	161	40	34.4726	0	0	2	14.4394	11.4387	9	3	Y
561	F	60.2847	62.6776	63.7098	PP MS	157	112	106.941	0	0	6.5	3.42505	1.03217	-1	6	N
561	F	60.2847	62.6776	63.7098	PP MS	157	112	106.941	0	0	6.5	3.42505	1.03217	1	6.5	N
561	F	60.2847	62.6776	63.7098	PP MS	157	112	106.941	0	0	6.5	3.42505	1.03217	2	5.5	N
561	F	60.2847	62.6776	63.7098	PP MS	157	112	106.941	0	0	6.5	3.42505	1.03217	5	6	N
561	F	60.2847	62.6776	63.7098	PP MS	157	112	106.941	0	0	6.5	3.42505	1.03217	8	6	N
561	F	60.2847	62.6776	63.7098	PP MS	157	112	106.941	0	0	6.5	3.42505	1.03217	10	6	N
561	F	60.2847	62.6776	63.7098	PP MS	157	112	106.941	0	0	6.5	3.42505	1.03217	11	6.5	N
561	F	60.2847	62.6776	63.7098	PP MS	157	112	106.941	0	0	6.5	3.42505	1.03217	12	7	N
563	F	44.3285	44.8077	57.2895	SP MS	91	47	51.2004	0	0	7.5	12.961	12.4819	0	7.5	N
563	F	44.3285	44.8077	57.2895	SP MS	91	47	51.2004	0	0	7.5	12.961	12.4819	3	7.5	N
563	F	44.3285	44.8077	57.2895	SP MS	91	47	51.2004	0	0	7.5	12.961	12.4819	5	7.5	N
563	F	44.3285	44.8077	57.2895	SP MS	91	47	51.2004	0	0	7.5	12.961	12.4819	11	7.5	N
568	F	26.8994	28.9199	32.6982	RR MS	140	75	72.1695	3	0	0	5.79877	3.77823	0	0	Y
568	F	26.8994	28.9199	32.6982	RR MS	140	75	72.1695	3	0	0	5.79877	3.77823	3	0	Y
568	F	26.8994	28.9199	32.6982	RR MS	140	75	72.1695	3	0	0	5.79877	3.77823	4	0	Y
568	F	26.8994	28.9199	32.6982	RR MS	140	75	72.1695	3	0	0	5.79877	3.77823	6	1	Y
568	F	26.8994	28.9199	32.6982	RR MS	140	75	72.1695	3	0	0	5.79877	3.77823	7	2	Y
568	F	26.8994	28.9199	32.6982	RR MS	140	75	72.1695	3	0	0	5.79877	3.77823	10	3.5	Y
568	F	26.8994	28.9199	32.6982	RR MS	140	75	72.1695	3	0	0	5.79877	3.77823	11	2	Y
569	F	12.627	37.9795	54.6393	SP MS	46	65	73.2675	1	0	4.5	42.0123	16.6598	-1	5.5	Y
569	F	12.627	37.9795	54.6393	SP MS	46	65	73.2675	1	0	4.5	42.0123	16.6598	1	4.5	Y
569	F	12.627	37.9795	54.6393	SP MS	46	65	73.2675	1	0	4.5	42.0123	16.6598	3	4.5	Y
569	F	12.627	37.9795	54.6393	SP MS	46	65	73.2675	1	0	4.5	42.0123	16.6598	7	4	Y
569	F	12.627	37.9795	54.6393	SP MS	46	65	73.2675	1	0	4.5	42.0123	16.6598	10	4	Y
569	F	12.627	37.9795	54.6393	SP MS	46	65	73.2675	1	0	4.5	42.0123	16.6598	12	7.5	Y
573	F	36.5229	36.7064	38.6639	RR MS	97	81	84.4019	3	2	5.5	2.141	1.95756	1	5.5	N
573	F	36.5229	36.7064	38.6639	RR MS	97	81	84.4019	3	2	5.5	2.141	1.95756	2	5.5	N
573	F	36.5229	36.7064	38.6639	RR MS	97	81	84.4019	3	2	5.5	2.141	1.95756	3	6	N
573	F	36.5229	36.7064	38.6639	RR MS	97	81	84.4019	3	2	5.5	2.141	1.95756	5	5	N
573	F	36.5229	36.7064	38.6639	RR MS	97	81	84.4019	3	2	5.5	2.141	1.95756	6	5	N
573	F	36.5229	36.7064	38.6639	RR MS	97	81	84.4019	3	2	5.5	2.141	1.95756	7	4.5	N
573	F	36.5229	36.7064	38.6639	RR MS	97	81	84.4019	3	2	5.5	2.141	1.95756	10	5.5	N
574	F	31.4059	40.1177	40.1533	PP MS	274	91	86.8645	0	0	2.5	8.74743	0.0355921	0	2.5	Y
574	F	31.4059	40.1177	40.1533	PP MS	274	91	86.8645	0	0	2.5	8.74743	0.0355921	3	4	Y
575	F	30.371	35.1157	39.8768	RR MS	186	24	16.2167	1	1	5	9.50582	4.76112	1	5	Y
575	F	30.371	35.1157	39.8768	RR MS	186	24	16.2167	1	1	5	9.50582	4.76112	2	5	Y
575	F	30.371	35.1157	39.8768	RR MS	186	24	16.2167	1	1	5	9.50582	4.76112	4	5	Y
575	F	30.371	35.1157	39.8768	RR MS	186	24	16.2167	1	1	5	9.50582	4.76112	5	6	Y
575	F	30.371	35.1157	39.8768	RR MS	186	24	16.2167	1	1	5	9.50582	4.76112	6	6	Y
575	F	30.371	35.1157	39.8768	RR MS	186	24	16.2167	1	1	5	9.50582	4.76112	7	6	Y
575	F	30.371	35.1157	39.8768	RR MS	186	24	16.2167	1	1	5	9.50582	4.76112	8	6	Y
575	F	30.371	35.1157	39.8768	RR MS	186	24	16.2167	1	1	5	9.50582	4.76112	10	6.5	Y
580	F	22.9459	28.2574	39.5811	RR MS	292	50	48.3678	1	0	0	16.6352	11.3238	1	0	Y
580	F	22.9459	28.2574	39.5811	RR MS	292	50	48.3678	1	0	0	16.6352	11.3238	5	5	Y
580	F	22.9459	28.2574	39.5811	RR MS	292	50	48.3678	1	0	0	16.6352	11.3238	6	5	Y
580	F	22.9459	28.2574	39.5811	RR MS	292	50	48.3678	1	0	0	16.6352	11.3238	7	1.5	Y
580	F	22.9459	28.2574	39.5811	RR MS	292	50	48.3678	1	0	0	16.6352	11.3238	8	1	Y
582	M	45.0541	#NULL!	52.0301	RR MS	266	28	22.8653	0	0	1	6.97604	#NULL!	1	1	N
582	M	45.0541	#NULL!	52.0301	RR MS	266	28	22.8653	0	0	1	6.97604	#NULL!	12	1	N
585	F	47.9589	54.8337	54.6475	PP MS	252	34	27.361	0	0	2	6.68857	-0.186174	-1	2	Y
585	F	47.9589	54.8337	54.6475	PP MS	252	34	27.361	0	0	2	6.68857	-0.186174	0	2	Y
585	F	47.9589	54.8337	54.6475	PP MS	252	34	27.361	0	0	2	6.68857	-0.186174	1	2	Y
588	F	24.3477	31.6851	34.0452	RR MS	55	33	40.7916	3	0	5	9.69747	2.36003	0	5	Y
588	F	24.3477	31.6851	34.0452	RR MS	55	33	40.7916	3	0	5	9.69747	2.36003	2	5	Y
588	F	24.3477	31.6851	34.0452	RR MS	55	33	40.7916	3	0	5	9.69747	2.36003	6	4	Y
588	F	24.3477	31.6851	34.0452	RR MS	55	33	40.7916	3	0	5	9.69747	2.36003	7	4.5	Y
589	F	27.7399	35.4059	35.5291	RR MS	59	51	58.5194	1	4	2	7.78919	0.123203	0	2	N
589	F	27.7399	35.4059	35.5291	RR MS	59	51	58.5194	1	4	2	7.78919	0.123203	1	2	N
589	F	27.7399	35.4059	35.5291	RR MS	59	51	58.5194	1	4	2	7.78919	0.123203	3	2	N
589	F	27.7399	35.4059	35.5291	RR MS	59	51	58.5194	1	4	2	7.78919	0.123203	11	4.5	N
591	F	17.0431	19.1759	20.961	RR MS	152	60	55.5596	1	3	4	3.91786	1.78508	-1	2	N
591	F	17.0431	19.1759	20.961	RR MS	152	60	55.5596	1	3	4	3.91786	1.78508	1	4	N
592	F	24.345	34.7105	34.7105	RR MS	135	178	175.88	0	3	4	10.3655	0	1	4	Y
592	F	24.345	34.7105	34.7105	RR MS	135	178	175.88	0	3	4	10.3655	0	3	4.5	Y
592	F	24.345	34.7105	34.7105	RR MS	135	178	175.88	0	3	4	10.3655	0	4	4.5	Y
592	F	24.345	34.7105	34.7105	RR MS	135	178	175.88	0	3	4	10.3655	0	8	5	Y
592	F	24.345	34.7105	34.7105	RR MS	135	178	175.88	0	3	4	10.3655	0	11	4.5	Y
592	F	24.345	34.7105	34.7105	RR MS	135	178	175.88	0	3	4	10.3655	0	12	5.5	Y
593	F	32.9747	36.3368	52.282	SP MS	278	47	43.3947	0	0	7	19.3073	15.9452	1	7	N
593	F	32.9747	36.3368	52.282	SP MS	278	47	43.3947	0	0	7	19.3073	15.9452	2	7	N
594	F	32.9884	39.1047	39.5154	RR MS	193	98	89.8277	2	2	4	6.52704	0.410678	1	4	N
594	F	32.9884	39.1047	39.5154	RR MS	193	98	89.8277	2	2	4	6.52704	0.410678	2	2.5	N
594	F	32.9884	39.1047	39.5154	RR MS	193	98	89.8277	2	2	4	6.52704	0.410678	4	3.5	N
595	F	27.1239	35.3292	46.3874	SP MS	262	47	41.4011	4	4	6	19.2635	11.0582	2	6	N
595	F	27.1239	35.3292	46.3874	SP MS	262	47	41.4011	4	4	6	19.2635	11.0582	5	6.5	N
595	F	27.1239	35.3292	46.3874	SP MS	262	47	41.4011	4	4	6	19.2635	11.0582	10	5	N
597	F	32.3039	34.5818	34.5818	RR MS	162	60	54.3595	2	0	1	2.27789	0	1	1	N
597	F	32.3039	34.5818	34.5818	RR MS	162	60	54.3595	2	0	1	2.27789	0	10	1.5	N
599	F	31.1458	34.705	39.4387	RR MS	274	62	57.8645	1	2	2	8.29295	4.73374	1	2	N
599	F	31.1458	34.705	39.4387	RR MS	274	62	57.8645	1	2	2	8.29295	4.73374	3	2.5	N
599	F	31.1458	34.705	39.4387	RR MS	274	62	57.8645	1	2	2	8.29295	4.73374	6	3.5	N
599	F	31.1458	34.705	39.4387	RR MS	274	62	57.8645	1	2	2	8.29295	4.73374	9	2.5	N
600	F	38.2259	38.3107	38.4668	RR MS	314	99	100.613	1	1	2	0.240931	0.156057	1	2	N
600	F	38.2259	38.3107	38.4668	RR MS	314	99	100.613	1	1	2	0.240931	0.156057	4	1.5	N
600	F	38.2259	38.3107	38.4668	RR MS	314	99	100.613	1	1	2	0.240931	0.156057	11	1	N
601	M	50.2177	57.0869	57.6044	SP MS	308	18	18.7314	0	0	4	7.38672	0.517454	0	4	Y
601	M	50.2177	57.0869	57.6044	SP MS	308	18	18.7314	0	0	4	7.38672	0.517454	9	5.5	Y
602	F	26.1383	42.3217	56.95	SP MS	97	51	54.4019	1	0	5.5	30.8118	14.6283	1	5.5	Y
602	F	26.1383	42.3217	56.95	SP MS	97	51	54.4019	1	0	5.5	30.8118	14.6283	5	7	Y
602	F	26.1383	42.3217	56.95	SP MS	97	51	54.4019	1	0	5.5	30.8118	14.6283	9	7	Y
604	M	33.6564	34.9405	42.5161	SP MS	145	63	59.48	0	1	6.5	8.85969	7.57563	1	6.5	N
604	M	33.6564	34.9405	42.5161	SP MS	145	63	59.48	0	1	6.5	8.85969	7.57563	3	6.5	N
604	M	33.6564	34.9405	42.5161	SP MS	145	63	59.48	0	1	6.5	8.85969	7.57563	9	6	N
604	M	33.6564	34.9405	42.5161	SP MS	145	63	59.48	0	1	6.5	8.85969	7.57563	11	7	N
606	F	35.9014	51.1923	51.5537	PP MS	55	28	35.7916	0	1	5.5	15.6523	0.361396	-1	4	N
606	F	35.9014	51.1923	51.5537	PP MS	55	28	35.7916	0	1	5.5	15.6523	0.361396	0	5.5	N
606	F	35.9014	51.1923	51.5537	PP MS	55	28	35.7916	0	1	5.5	15.6523	0.361396	1	4	N
606	F	35.9014	51.1923	51.5537	PP MS	55	28	35.7916	0	1	5.5	15.6523	0.361396	3	3.5	N
606	F	35.9014	51.1923	51.5537	PP MS	55	28	35.7916	0	1	5.5	15.6523	0.361396	5	5.5	N
606	F	35.9014	51.1923	51.5537	PP MS	55	28	35.7916	0	1	5.5	15.6523	0.361396	7	4.5	N
606	F	35.9014	51.1923	51.5537	PP MS	55	28	35.7916	0	1	5.5	15.6523	0.361396	9	6	N
606	F	35.9014	51.1923	51.5537	PP MS	55	28	35.7916	0	1	5.5	15.6523	0.361396	11	6	N
607	F	37.4182	38.0616	38.1109	RR MS	313	59	60.4671	2	0	2	0.692676	0.0492813	0	1.5	N
607	F	37.4182	38.0616	38.1109	RR MS	313	59	60.4671	2	0	2	0.692676	0.0492813	1	2	N
607	F	37.4182	38.0616	38.1109	RR MS	313	59	60.4671	2	0	2	0.692676	0.0492813	3	3	N
607	F	37.4182	38.0616	38.1109	RR MS	313	59	60.4671	2	0	2	0.692676	0.0492813	4	3	N
609	F	47.1157	52.0958	57.9521	RR MS	306	88	88.4353	0	1	1.5	10.8364	5.85626	1	1.5	Y
609	F	47.1157	52.0958	57.9521	RR MS	306	88	88.4353	0	1	1.5	10.8364	5.85626	5	1.5	Y
609	F	47.1157	52.0958	57.9521	RR MS	306	88	88.4353	0	1	1.5	10.8364	5.85626	6	3	Y
609	F	47.1157	52.0958	57.9521	RR MS	306	88	88.4353	0	1	1.5	10.8364	5.85626	9	4	Y
609	F	47.1157	52.0958	57.9521	RR MS	306	88	88.4353	0	1	1.5	10.8364	5.85626	10	4	Y
611	F	36.4846	37.5441	40.4244	RR MS	240	67	59.3743	1	0	3.5	3.93977	2.88022	0	3.5	N
611	F	36.4846	37.5441	40.4244	RR MS	240	67	59.3743	1	0	3.5	3.93977	2.88022	5	4	N
611	F	36.4846	37.5441	40.4244	RR MS	240	67	59.3743	1	0	3.5	3.93977	2.88022	12	4	N
613	M	40.7118	48.8816	71.321	SP MS	224	38	29.5684	0	0	8	30.6092	22.4394	0	8	N
613	M	40.7118	48.8816	71.321	SP MS	224	38	29.5684	0	0	8	30.6092	22.4394	11	8	N
617	F	26.7159	30.6639	32.616	RR MS	293	76	74.5138	2	4	2	5.90007	1.95209	0	2	N
617	F	26.7159	30.6639	32.616	RR MS	293	76	74.5138	2	4	2	5.90007	1.95209	2	2.5	N
617	F	26.7159	30.6639	32.616	RR MS	293	76	74.5138	2	4	2	5.90007	1.95209	6	1.5	N
619	F	32.1752	33.4155	40.3778	RR MS	227	11	2.67225	0	0	3	8.2026	6.96235	-1	3	N
619	F	32.1752	33.4155	40.3778	RR MS	227	11	2.67225	0	0	3	8.2026	6.96235	1	3	N
619	F	32.1752	33.4155	40.3778	RR MS	227	11	2.67225	0	0	3	8.2026	6.96235	3	3	N
619	F	32.1752	33.4155	40.3778	RR MS	227	11	2.67225	0	0	3	8.2026	6.96235	7	4.5	N
619	F	32.1752	33.4155	40.3778	RR MS	227	11	2.67225	0	0	3	8.2026	6.96235	8	4	N
621	F	28.5804	35.8549	40.553	RR MS	158	22	16.8214	1	1	6	11.9726	4.69815	2	6	N
621	F	28.5804	35.8549	40.553	RR MS	158	22	16.8214	1	1	6	11.9726	4.69815	3	6	N
621	F	28.5804	35.8549	40.553	RR MS	158	22	16.8214	1	1	6	11.9726	4.69815	4	6	N
621	F	28.5804	35.8549	40.553	RR MS	158	22	16.8214	1	1	6	11.9726	4.69815	5	6	N
621	F	28.5804	35.8549	40.553	RR MS	158	22	16.8214	1	1	6	11.9726	4.69815	6	6	N
621	F	28.5804	35.8549	40.553	RR MS	158	22	16.8214	1	1	6	11.9726	4.69815	7	6	N
621	F	28.5804	35.8549	40.553	RR MS	158	22	16.8214	1	1	6	11.9726	4.69815	8	6	N
621	F	28.5804	35.8549	40.553	RR MS	158	22	16.8214	1	1	6	11.9726	4.69815	10	6.5	N
621	F	28.5804	35.8549	40.553	RR MS	158	22	16.8214	1	1	6	11.9726	4.69815	11	6	N
623	M	49.7796	51.269	66.5572	SP MS	106	46	48.1389	0	0	6	16.7775	15.2882	1	6	N
623	M	49.7796	51.269	66.5572	SP MS	106	46	48.1389	0	0	6	16.7775	15.2882	11	6	N
624	M	41.2621	41.848	45.0979	RR MS	61	46	53.3698	1	5	5	3.83573	3.24983	0	3.5	Y
624	M	41.2621	41.848	45.0979	RR MS	61	46	53.3698	1	5	5	3.83573	3.24983	1	5	Y
624	M	41.2621	41.848	45.0979	RR MS	61	46	53.3698	1	5	5	3.83573	3.24983	3	6.5	Y
624	M	41.2621	41.848	45.0979	RR MS	61	46	53.3698	1	5	5	3.83573	3.24983	10	7	Y
625	M	35.3402	36.3395	42.8747	RR MS	196	79	70.6969	4	4	4	7.53457	6.53525	1	4	N
627	M	47.9343	48.2847	50.371	RR MS	161	53	47.4726	1	0	2.5	2.43669	2.08624	1	2.5	Y
628	M	27.1211	27.4387	34.4969	RR MS	241	74	66.4446	3	0	3.5	7.37577	7.05818	0	3.5	N
628	M	27.1211	27.4387	34.4969	RR MS	241	74	66.4446	3	0	3.5	7.37577	7.05818	5	3.5	N
628	M	27.1211	27.4387	34.4969	RR MS	241	74	66.4446	3	0	3.5	7.37577	7.05818	6	4	N
628	M	27.1211	27.4387	34.4969	RR MS	241	74	66.4446	3	0	3.5	7.37577	7.05818	8	3.5	N
628	M	27.1211	27.4387	34.4969	RR MS	241	74	66.4446	3	0	3.5	7.37577	7.05818	10	3.5	N
628	M	27.1211	27.4387	34.4969	RR MS	241	74	66.4446	3	0	3.5	7.37577	7.05818	11	2.5	N
631	F	34.2396	37.1143	37.0595	RR MS	300	60	59.5453	1	0	2	2.81999	-0.054757	0	2	N
631	F	34.2396	37.1143	37.0595	RR MS	300	60	59.5453	1	0	2	2.81999	-0.054757	1	1.5	N
631	F	34.2396	37.1143	37.0595	RR MS	300	60	59.5453	1	0	2	2.81999	-0.054757	2	2	N
631	F	34.2396	37.1143	37.0595	RR MS	300	60	59.5453	1	0	2	2.81999	-0.054757	3	1.5	N
631	F	34.2396	37.1143	37.0595	RR MS	300	60	59.5453	1	0	2	2.81999	-0.054757	5	1	N
631	F	34.2396	37.1143	37.0595	RR MS	300	60	59.5453	1	0	2	2.81999	-0.054757	7	1.5	N
631	F	34.2396	37.1143	37.0595	RR MS	300	60	59.5453	1	0	2	2.81999	-0.054757	9	1	N
633	F	49.5058	49.8426	50.3244	RR MS	55	92	99.7916	3	0	2	0.818617	0.481862	1	2	Y
633	F	49.5058	49.8426	50.3244	RR MS	55	92	99.7916	3	0	2	0.818617	0.481862	10	3	Y
635	F	53.7084	53.7084	70.2313	PP MS	192	37	28.8761	0	0	6.5	16.5229	16.5229	1	6.5	N
635	F	53.7084	53.7084	70.2313	PP MS	192	37	28.8761	0	0	6.5	16.5229	16.5229	2	6.5	N
635	F	53.7084	53.7084	70.2313	PP MS	192	37	28.8761	0	0	6.5	16.5229	16.5229	4	6.5	N
635	F	53.7084	53.7084	70.2313	PP MS	192	37	28.8761	0	0	6.5	16.5229	16.5229	6	6.5	N
635	F	53.7084	53.7084	70.2313	PP MS	192	37	28.8761	0	0	6.5	16.5229	16.5229	7	6.5	N
635	F	53.7084	53.7084	70.2313	PP MS	192	37	28.8761	0	0	6.5	16.5229	16.5229	8	6.5	N
635	F	53.7084	53.7084	70.2313	PP MS	192	37	28.8761	0	0	6.5	16.5229	16.5229	10	6.5	N
635	F	53.7084	53.7084	70.2313	PP MS	192	37	28.8761	0	0	6.5	16.5229	16.5229	12	6.5	N
638	F	46.8008	47.1348	47.3457	RR MS	351	45	51.3331	1	0	1.5	0.544832	0.210815	0	1.5	Y
638	F	46.8008	47.1348	47.3457	RR MS	351	45	51.3331	1	0	1.5	0.544832	0.210815	1	1.5	Y
638	F	46.8008	47.1348	47.3457	RR MS	351	45	51.3331	1	0	1.5	0.544832	0.210815	2	2	Y
638	F	46.8008	47.1348	47.3457	RR MS	351	45	51.3331	1	0	1.5	0.544832	0.210815	3	1.5	Y
638	F	46.8008	47.1348	47.3457	RR MS	351	45	51.3331	1	0	1.5	0.544832	0.210815	4	4	Y
638	F	46.8008	47.1348	47.3457	RR MS	351	45	51.3331	1	0	1.5	0.544832	0.210815	5	3.5	Y
638	F	46.8008	47.1348	47.3457	RR MS	351	45	51.3331	1	0	1.5	0.544832	0.210815	7	2	Y
638	F	46.8008	47.1348	47.3457	RR MS	351	45	51.3331	1	0	1.5	0.544832	0.210815	10	2	Y
640	F	28.846	29.0513	29.9357	RR MS	257	87	80.8583	3	2	0	1.08966	0.884326	-1	0	Y
640	F	28.846	29.0513	29.9357	RR MS	257	87	80.8583	3	2	0	1.08966	0.884326	7	2	Y
642	F	35.6085	36.8542	46.13	RR MS	192	104	95.8761	0	0	9.5	10.5216	9.27584	-1	9.5	N
642	F	35.6085	36.8542	46.13	RR MS	192	104	95.8761	0	0	9.5	10.5216	9.27584	6	9.5	N
644	F	20.898	24.3477	26.5873	RR MS	253	69	62.4566	2	3	1.5	5.68925	2.23956	2	1.5	N
644	F	20.898	24.3477	26.5873	RR MS	253	69	62.4566	2	3	1.5	5.68925	2.23956	4	1	N
644	F	20.898	24.3477	26.5873	RR MS	253	69	62.4566	2	3	1.5	5.68925	2.23956	5	1	N
644	F	20.898	24.3477	26.5873	RR MS	253	69	62.4566	2	3	1.5	5.68925	2.23956	6	1.5	N
644	F	20.898	24.3477	26.5873	RR MS	253	69	62.4566	2	3	1.5	5.68925	2.23956	9	2	N
644	F	20.898	24.3477	26.5873	RR MS	253	69	62.4566	2	3	1.5	5.68925	2.23956	10	3	N
644	F	20.898	24.3477	26.5873	RR MS	253	69	62.4566	2	3	1.5	5.68925	2.23956	11	2	N
645	F	23.5346	25.0842	49.1088	RR MS	270	76	71.3539	0	0	2.5	25.5743	24.0246	1	2.5	N
645	F	23.5346	25.0842	49.1088	RR MS	270	76	71.3539	0	0	2.5	25.5743	24.0246	3	2	N
647	F	25.974	35.8303	52.0411	RR MS	177	27	19.8818	3	4	6	26.0671	16.2108	0	6	N
650	M	25.9795	26.1465	56.0383	SP MS	187	127	119.154	2	1	6.5	30.0589	29.8919	0	6.5	N
650	M	25.9795	26.1465	56.0383	SP MS	187	127	119.154	2	1	6.5	30.0589	29.8919	7	6.5	N
650	M	25.9795	26.1465	56.0383	SP MS	187	127	119.154	2	1	6.5	30.0589	29.8919	8	6.5	N
650	M	25.9795	26.1465	56.0383	SP MS	187	127	119.154	2	1	6.5	30.0589	29.8919	9	6.5	N
651	F	24.9637	40.9637	71.1923	SP MS	84	16	21.0749	0	0	6	46.2286	30.2286	1	6	Y
651	F	24.9637	40.9637	71.1923	SP MS	84	16	21.0749	0	0	6	46.2286	30.2286	3	6.5	Y
652	F	25.9658	26.9076	30.412	RR MS	330	82	85.8553	2	2	2	4.44627	3.50445	4	2.5	Y
652	F	25.9658	26.9076	30.412	RR MS	330	82	85.8553	2	2	2	4.44627	3.50445	7	2	Y
652	F	25.9658	26.9076	30.412	RR MS	330	82	85.8553	2	2	2	4.44627	3.50445	12	3.5	Y
653	F	36.5886	37.3224	40.6899	RR MS	155	83	78.1841	0	0	1	4.1013	3.36756	-1	2	N
653	F	36.5886	37.3224	40.6899	RR MS	155	83	78.1841	0	0	1	4.1013	3.36756	1	1	N
653	F	36.5886	37.3224	40.6899	RR MS	155	83	78.1841	0	0	1	4.1013	3.36756	2	1.5	N
653	F	36.5886	37.3224	40.6899	RR MS	155	83	78.1841	0	0	1	4.1013	3.36756	3	1.5	N
653	F	36.5886	37.3224	40.6899	RR MS	155	83	78.1841	0	0	1	4.1013	3.36756	10	2	N
654	M	30.0561	32.2218	41.8097	SP MS	307	70	70.5834	0	0	7	11.7536	9.58795	0	7	N
654	M	30.0561	32.2218	41.8097	SP MS	307	70	70.5834	0	0	7	11.7536	9.58795	1	7	N
654	M	30.0561	32.2218	41.8097	SP MS	307	70	70.5834	0	0	7	11.7536	9.58795	2	7	N
654	M	30.0561	32.2218	41.8097	SP MS	307	70	70.5834	0	0	7	11.7536	9.58795	4	7	N
654	M	30.0561	32.2218	41.8097	SP MS	307	70	70.5834	0	0	7	11.7536	9.58795	7	7	N
654	M	30.0561	32.2218	41.8097	SP MS	307	70	70.5834	0	0	7	11.7536	9.58795	9	7.5	N
654	M	30.0561	32.2218	41.8097	SP MS	307	70	70.5834	0	0	7	11.7536	9.58795	11	7.5	N
654	M	30.0561	32.2218	41.8097	SP MS	307	70	70.5834	0	0	7	11.7536	9.58795	12	7.5	N
655	M	37.8453	38.8446	61.4812	SP MS	33	10	18.6032	0	3	7	23.6359	22.6366	0	7	N
655	M	37.8453	38.8446	61.4812	SP MS	33	10	18.6032	0	3	7	23.6359	22.6366	1	7	N
655	M	37.8453	38.8446	61.4812	SP MS	33	10	18.6032	0	3	7	23.6359	22.6366	2	6.5	N
657	F	35.822	42.6174	45.5715	PP MS	350	60	66.2315	0	0	7	9.74949	2.95414	0	7	N
657	F	35.822	42.6174	45.5715	PP MS	350	60	66.2315	0	0	7	9.74949	2.95414	2	7	N
657	F	35.822	42.6174	45.5715	PP MS	350	60	66.2315	0	0	7	9.74949	2.95414	5	7	N
657	F	35.822	42.6174	45.5715	PP MS	350	60	66.2315	0	0	7	9.74949	2.95414	6	7	N
659	F	49.2813	53.2512	53.0787	RR MS	292	41	39.3678	0	0	2.5	3.7974	-0.172485	1	2.5	Y
659	F	49.2813	53.2512	53.0787	RR MS	292	41	39.3678	0	0	2.5	3.7974	-0.172485	7	6	Y
664	F	29.0294	31.8631	37.2676	RR MS	151	31	26.6874	1	3	3.5	8.23819	5.40452	0	3.5	Y
664	F	29.0294	31.8631	37.2676	RR MS	151	31	26.6874	1	3	3.5	8.23819	5.40452	2	2	Y
664	F	29.0294	31.8631	37.2676	RR MS	151	31	26.6874	1	3	3.5	8.23819	5.40452	5	4	Y
664	F	29.0294	31.8631	37.2676	RR MS	151	31	26.6874	1	3	3.5	8.23819	5.40452	10	6.5	Y
664	F	29.0294	31.8631	37.2676	RR MS	151	31	26.6874	1	3	3.5	8.23819	5.40452	11	6	Y
665	M	21.9466	21.9932	37.1964	SP MS	98	21	24.2651	5	7	6.5	15.2498	15.2033	1	6.5	Y
665	M	21.9466	21.9932	37.1964	SP MS	98	21	24.2651	5	7	6.5	15.2498	15.2033	3	7.5	Y
665	M	21.9466	21.9932	37.1964	SP MS	98	21	24.2651	5	7	6.5	15.2498	15.2033	4	7	Y
666	F	23.3429	35.0007	56.616	RR MS	316	31	32.9036	2	1	1.5	33.2731	21.6153	-1	2.5	Y
666	F	23.3429	35.0007	56.616	RR MS	316	31	32.9036	2	1	1.5	33.2731	21.6153	1	1.5	Y
666	F	23.3429	35.0007	56.616	RR MS	316	31	32.9036	2	1	1.5	33.2731	21.6153	7	2.5	Y
666	F	23.3429	35.0007	56.616	RR MS	316	31	32.9036	2	1	1.5	33.2731	21.6153	10	2	Y
666	F	23.3429	35.0007	56.616	RR MS	316	31	32.9036	2	1	1.5	33.2731	21.6153	12	4	Y
668	F	25.0294	25.7057	34.4066	SP MS	334	40	44.3767	0	0	8	9.37714	8.70089	0	8	Y
668	F	25.0294	25.7057	34.4066	SP MS	334	40	44.3767	0	0	8	9.37714	8.70089	8	8	Y
669	F	40.5229	40.8515	41.7303	RR MS	150	91	86.8165	1	1	1.5	1.20739	0.87885	-1	2	Y
669	F	40.5229	40.8515	41.7303	RR MS	150	91	86.8165	1	1	1.5	1.20739	0.87885	1	1.5	Y
669	F	40.5229	40.8515	41.7303	RR MS	150	91	86.8165	1	1	1.5	1.20739	0.87885	4	2	Y
669	F	40.5229	40.8515	41.7303	RR MS	150	91	86.8165	1	1	1.5	1.20739	0.87885	5	2	Y
669	F	40.5229	40.8515	41.7303	RR MS	150	91	86.8165	1	1	1.5	1.20739	0.87885	7	5.5	Y
669	F	40.5229	40.8515	41.7303	RR MS	150	91	86.8165	1	1	1.5	1.20739	0.87885	9	5.5	Y
669	F	40.5229	40.8515	41.7303	RR MS	150	91	86.8165	1	1	1.5	1.20739	0.87885	10	5.5	Y
669	F	40.5229	40.8515	41.7303	RR MS	150	91	86.8165	1	1	1.5	1.20739	0.87885	11	4	Y
669	F	40.5229	40.8515	41.7303	RR MS	150	91	86.8165	1	1	1.5	1.20739	0.87885	12	5	Y
671	M	48.8241	42.8255	56.1999	PP MS	138	15	12.4514	0	0	5	7.37577	13.3744	0	5	N
674	F	46.6886	48.1944	51.614	RR MS	339	42	46.9989	2	0	3	4.92539	3.41958	0	4	N
674	F	46.6886	48.1944	51.614	RR MS	339	42	46.9989	2	0	3	4.92539	3.41958	1	3	N
674	F	46.6886	48.1944	51.614	RR MS	339	42	46.9989	2	0	3	4.92539	3.41958	5	3.5	N
674	F	46.6886	48.1944	51.614	RR MS	339	42	46.9989	2	0	3	4.92539	3.41958	9	3	N
674	F	46.6886	48.1944	51.614	RR MS	339	42	46.9989	2	0	3	4.92539	3.41958	10	3	N
674	F	46.6886	48.1944	51.614	RR MS	339	42	46.9989	2	0	3	4.92539	3.41958	11	3.5	N
674	F	46.6886	48.1944	51.614	RR MS	339	42	46.9989	2	0	3	4.92539	3.41958	12	3.5	N
677	M	51.7536	54.3409	63.6359	PP MS	323	32	34.9005	0	0	3.5	11.8823	9.295	-1	3.5	Y
677	M	51.7536	54.3409	63.6359	PP MS	323	32	34.9005	0	0	3.5	11.8823	9.295	0	3.5	Y
677	M	51.7536	54.3409	63.6359	PP MS	323	32	34.9005	0	0	3.5	11.8823	9.295	1	3.5	Y
677	M	51.7536	54.3409	63.6359	PP MS	323	32	34.9005	0	0	3.5	11.8823	9.295	2	4.5	Y
677	M	51.7536	54.3409	63.6359	PP MS	323	32	34.9005	0	0	3.5	11.8823	9.295	3	4.5	Y
677	M	51.7536	54.3409	63.6359	PP MS	323	32	34.9005	0	0	3.5	11.8823	9.295	4	4.5	Y
677	M	51.7536	54.3409	63.6359	PP MS	323	32	34.9005	0	0	3.5	11.8823	9.295	5	4.5	Y
677	M	51.7536	54.3409	63.6359	PP MS	323	32	34.9005	0	0	3.5	11.8823	9.295	6	4.5	Y
677	M	51.7536	54.3409	63.6359	PP MS	323	32	34.9005	0	0	3.5	11.8823	9.295	7	4.5	Y
677	M	51.7536	54.3409	63.6359	PP MS	323	32	34.9005	0	0	3.5	11.8823	9.295	8	4.5	Y
677	M	51.7536	54.3409	63.6359	PP MS	323	32	34.9005	0	0	3.5	11.8823	9.295	9	5	Y
677	M	51.7536	54.3409	63.6359	PP MS	323	32	34.9005	0	0	3.5	11.8823	9.295	10	4	Y
677	M	51.7536	54.3409	63.6359	PP MS	323	32	34.9005	0	0	3.5	11.8823	9.295	11	5	Y
677	M	51.7536	54.3409	63.6359	PP MS	323	32	34.9005	0	0	3.5	11.8823	9.295	12	2.5	Y
678	F	22.9049	28.8077	29.1718	RR MS	185	84	76.2817	2	6	1.5	6.26694	0.364134	1	1.5	N
678	F	22.9049	28.8077	29.1718	RR MS	185	84	76.2817	2	6	1.5	6.26694	0.364134	9	1.5	N
680	F	28.0794	53.4976	55.6851	SP MS	222	78	69.5116	1	0	6.5	27.6057	2.18754	0	6.5	N
680	F	28.0794	53.4976	55.6851	SP MS	222	78	69.5116	1	0	6.5	27.6057	2.18754	8	6.5	N
682	F	20.011	36.5229	36.5832	RR MS	301	47	46.6936	1	0	2	16.5722	0.0602327	2	2	N
683	M	#NULL!	29.6263	49.848	SP MS	82	15	20.3118	1	0	8	#NULL!	20.2218	1	8	N
686	F	36.0767	36.9774	44.6023	RR MS	238	48	40.2404	1	5	1	8.52567	7.62491	1	1	Y
686	F	36.0767	36.9774	44.6023	RR MS	238	48	40.2404	1	5	1	8.52567	7.62491	7	2	Y
686	F	36.0767	36.9774	44.6023	RR MS	238	48	40.2404	1	5	1	8.52567	7.62491	12	4	Y
687	M	47.0582	48.2683	52.9802	PP MS	306	52	52.4353	0	0	6	5.92197	4.71184	1	6	Y
687	M	47.0582	48.2683	52.9802	PP MS	306	52	52.4353	0	0	6	5.92197	4.71184	2	6	Y
687	M	47.0582	48.2683	52.9802	PP MS	306	52	52.4353	0	0	6	5.92197	4.71184	3	6	Y
687	M	47.0582	48.2683	52.9802	PP MS	306	52	52.4353	0	0	6	5.92197	4.71184	4	6	Y
687	M	47.0582	48.2683	52.9802	PP MS	306	52	52.4353	0	0	6	5.92197	4.71184	5	6	Y
687	M	47.0582	48.2683	52.9802	PP MS	306	52	52.4353	0	0	6	5.92197	4.71184	7	6	Y
687	M	47.0582	48.2683	52.9802	PP MS	306	52	52.4353	0	0	6	5.92197	4.71184	8	7	Y
687	M	47.0582	48.2683	52.9802	PP MS	306	52	52.4353	0	0	6	5.92197	4.71184	10	7	Y
687	M	47.0582	48.2683	52.9802	PP MS	306	52	52.4353	0	0	6	5.92197	4.71184	11	7	Y
687	M	47.0582	48.2683	52.9802	PP MS	306	52	52.4353	0	0	6	5.92197	4.71184	12	6.5	Y
689	F	17.9713	18.5462	22.1109	RR MS	77	26	31.8758	0	2	2	4.13963	3.56468	-1	2.5	Y
689	F	17.9713	18.5462	22.1109	RR MS	77	26	31.8758	0	2	2	4.13963	3.56468	1	2	Y
689	F	17.9713	18.5462	22.1109	RR MS	77	26	31.8758	0	2	2	4.13963	3.56468	2	2	Y
689	F	17.9713	18.5462	22.1109	RR MS	77	26	31.8758	0	2	2	4.13963	3.56468	3	2	Y
689	F	17.9713	18.5462	22.1109	RR MS	77	26	31.8758	0	2	2	4.13963	3.56468	4	1	Y
689	F	17.9713	18.5462	22.1109	RR MS	77	26	31.8758	0	2	2	4.13963	3.56468	7	2	Y
689	F	17.9713	18.5462	22.1109	RR MS	77	26	31.8758	0	2	2	4.13963	3.56468	11	2	Y
690	F	36.8925	42.1903	51.1732	RR MS	103	19	21.5671	2	1	4	14.2806	8.98289	1	4	N
690	F	36.8925	42.1903	51.1732	RR MS	103	19	21.5671	2	1	4	14.2806	8.98289	4	2	N
690	F	36.8925	42.1903	51.1732	RR MS	103	19	21.5671	2	1	4	14.2806	8.98289	6	1.5	N
690	F	36.8925	42.1903	51.1732	RR MS	103	19	21.5671	2	1	4	14.2806	8.98289	7	2	N
690	F	36.8925	42.1903	51.1732	RR MS	103	19	21.5671	2	1	4	14.2806	8.98289	8	2	N
690	F	36.8925	42.1903	51.1732	RR MS	103	19	21.5671	2	1	4	14.2806	8.98289	10	1	N
690	F	36.8925	42.1903	51.1732	RR MS	103	19	21.5671	2	1	4	14.2806	8.98289	12	1	N
691	F	37.8864	56.909	58.7543	SP MS	318	45	47.1919	0	0	4	20.8679	1.84531	0	4	Y
691	F	37.8864	56.909	58.7543	SP MS	318	45	47.1919	0	0	4	20.8679	1.84531	2	4	Y
691	F	37.8864	56.909	58.7543	SP MS	318	45	47.1919	0	0	4	20.8679	1.84531	8	5	Y
692	F	44.271	55.7016	63.1923	PP MS	154	78	73.3079	0	0	6	18.9213	7.49076	-1	6	N
692	F	44.271	55.7016	63.1923	PP MS	154	78	73.3079	0	0	6	18.9213	7.49076	1	6	N
692	F	44.271	55.7016	63.1923	PP MS	154	78	73.3079	0	0	6	18.9213	7.49076	3	4.5	N
692	F	44.271	55.7016	63.1923	PP MS	154	78	73.3079	0	0	6	18.9213	7.49076	5	4.5	N
692	F	44.271	55.7016	63.1923	PP MS	154	78	73.3079	0	0	6	18.9213	7.49076	6	6.5	N
692	F	44.271	55.7016	63.1923	PP MS	154	78	73.3079	0	0	6	18.9213	7.49076	9	6.5	N
692	F	44.271	55.7016	63.1923	PP MS	154	78	73.3079	0	0	6	18.9213	7.49076	10	6	N
695	M	34.6229	41.7906	44.5311	RR MS	132	51	49.3141	1	1	3.5	9.90828	2.74059	1	3.5	Y
695	M	34.6229	41.7906	44.5311	RR MS	132	51	49.3141	1	1	3.5	9.90828	2.74059	2	3.5	Y
695	M	34.6229	41.7906	44.5311	RR MS	132	51	49.3141	1	1	3.5	9.90828	2.74059	3	3.5	Y
695	M	34.6229	41.7906	44.5311	RR MS	132	51	49.3141	1	1	3.5	9.90828	2.74059	6	4	Y
695	M	34.6229	41.7906	44.5311	RR MS	132	51	49.3141	1	1	3.5	9.90828	2.74059	7	4.5	Y
695	M	34.6229	41.7906	44.5311	RR MS	132	51	49.3141	1	1	3.5	9.90828	2.74059	10	3.5	Y
695	M	34.6229	41.7906	44.5311	RR MS	132	51	49.3141	1	1	3.5	9.90828	2.74059	11	4	Y
697	M	48.1068	49.9439	64.2656	PP MS	119	29	29.2323	0	0	7	16.1588	14.3217	0	7	N
700	F	30.5654	49.6044	59.1786	SP MS	25	19	27.5968	0	0	6	28.6133	9.57426	0	6	N
700	F	30.5654	49.6044	59.1786	SP MS	25	19	27.5968	0	0	6	28.6133	9.57426	1	6	N
700	F	30.5654	49.6044	59.1786	SP MS	25	19	27.5968	0	0	6	28.6133	9.57426	2	6	N
700	F	30.5654	49.6044	59.1786	SP MS	25	19	27.5968	0	0	6	28.6133	9.57426	3	6	N
700	F	30.5654	49.6044	59.1786	SP MS	25	19	27.5968	0	0	6	28.6133	9.57426	4	4.5	N
700	F	30.5654	49.6044	59.1786	SP MS	25	19	27.5968	0	0	6	28.6133	9.57426	7	6.5	N
700	F	30.5654	49.6044	59.1786	SP MS	25	19	27.5968	0	0	6	28.6133	9.57426	9	6	N
700	F	30.5654	49.6044	59.1786	SP MS	25	19	27.5968	0	0	6	28.6133	9.57426	12	6	N
701	F	47.3265	48.1862	48.1999	RR MS	351	58	64.3331	1	0	2	0.873374	0.0136893	0	2	Y
701	F	47.3265	48.1862	48.1999	RR MS	351	58	64.3331	1	0	2	0.873374	0.0136893	1	2.5	Y
701	F	47.3265	48.1862	48.1999	RR MS	351	58	64.3331	1	0	2	0.873374	0.0136893	3	1.5	Y
701	F	47.3265	48.1862	48.1999	RR MS	351	58	64.3331	1	0	2	0.873374	0.0136893	6	2	Y
701	F	47.3265	48.1862	48.1999	RR MS	351	58	64.3331	1	0	2	0.873374	0.0136893	7	1.5	Y
701	F	47.3265	48.1862	48.1999	RR MS	351	58	64.3331	1	0	2	0.873374	0.0136893	8	4	Y
701	F	47.3265	48.1862	48.1999	RR MS	351	58	64.3331	1	0	2	0.873374	0.0136893	12	3	Y
705	M	47.3812	47.3812	55.3374	SP MS	350	38	44.2315	0	0	7	7.95619	7.95619	2	4	N
708	M	35.5756	39.8658	52.3066	SP MS	68	65	71.7788	0	0	8.5	16.731	12.4408	0	8	N
708	M	35.5756	39.8658	52.3066	SP MS	68	65	71.7788	0	0	8.5	16.731	12.4408	1	8.5	N
709	F	35.8905	46.1739	67.154	SP MS	262	28	22.4011	2	0	6	31.2635	20.9802	0	6	N
709	F	35.8905	46.1739	67.154	SP MS	262	28	22.4011	2	0	6	31.2635	20.9802	5	6	N
709	F	35.8905	46.1739	67.154	SP MS	262	28	22.4011	2	0	6	31.2635	20.9802	8	6.5	N
710	M	35.718	51.2005	56.7365	SP MS	173	38	31.2333	0	2	6	21.0185	5.53593	1	6	N
710	M	35.718	51.2005	56.7365	SP MS	173	38	31.2333	0	2	6	21.0185	5.53593	5	6.5	N
710	M	35.718	51.2005	56.7365	SP MS	173	38	31.2333	0	2	6	21.0185	5.53593	10	6.5	N
710	M	35.718	51.2005	56.7365	SP MS	173	38	31.2333	0	2	6	21.0185	5.53593	11	6.5	N
712	F	37.0486	56.5749	66.8693	SP MS	300	69	68.5453	1	0	5.5	29.8207	10.2943	1	5.5	Y
713	F	37.6619	43.0664	52.501	SP MS	229	39	30.7539	0	1	5	14.8392	9.43463	1	5	N
713	F	37.6619	43.0664	52.501	SP MS	229	39	30.7539	0	1	5	14.8392	9.43463	5	4.5	N
713	F	37.6619	43.0664	52.501	SP MS	229	39	30.7539	0	1	5	14.8392	9.43463	10	4.5	N
713	F	37.6619	43.0664	52.501	SP MS	229	39	30.7539	0	1	5	14.8392	9.43463	11	5	N
716	F	17.1608	23.4415	36.2108	RR MS	185	109	101.282	1	0	2	19.05	12.7693	1	2	N
716	F	17.1608	23.4415	36.2108	RR MS	185	109	101.282	1	0	2	19.05	12.7693	2	1	N
716	F	17.1608	23.4415	36.2108	RR MS	185	109	101.282	1	0	2	19.05	12.7693	3	3	N
716	F	17.1608	23.4415	36.2108	RR MS	185	109	101.282	1	0	2	19.05	12.7693	4	4	N
716	F	17.1608	23.4415	36.2108	RR MS	185	109	101.282	1	0	2	19.05	12.7693	6	2	N
716	F	17.1608	23.4415	36.2108	RR MS	185	109	101.282	1	0	2	19.05	12.7693	7	4	N
716	F	17.1608	23.4415	36.2108	RR MS	185	109	101.282	1	0	2	19.05	12.7693	8	1.5	N
716	F	17.1608	23.4415	36.2108	RR MS	185	109	101.282	1	0	2	19.05	12.7693	9	2	N
717	F	22.6338	52.2218	52.3559	RR MS	264	24	18.63	0	4	3.5	29.7221	0.134155	1	3.5	N
717	F	22.6338	52.2218	52.3559	RR MS	264	24	18.63	0	4	3.5	29.7221	0.134155	6	4.5	N
717	F	22.6338	52.2218	52.3559	RR MS	264	24	18.63	0	4	3.5	29.7221	0.134155	10	5	N
717	F	22.6338	52.2218	52.3559	RR MS	264	24	18.63	0	4	3.5	29.7221	0.134155	12	5.5	N
722	F	22.1109	23.7426	32.7118	RR MS	6	53	60.9355	5	2	2	10.601	8.9692	1	2	N
722	F	22.1109	23.7426	32.7118	RR MS	6	53	60.9355	5	2	2	10.601	8.9692	5	1.5	N
722	F	22.1109	23.7426	32.7118	RR MS	6	53	60.9355	5	2	2	10.601	8.9692	7	1.5	N
722	F	22.1109	23.7426	32.7118	RR MS	6	53	60.9355	5	2	2	10.601	8.9692	10	2	N
722	F	22.1109	23.7426	32.7118	RR MS	6	53	60.9355	5	2	2	10.601	8.9692	12	2	N
723	M	40.7666	41.2156	41.7002	PP MS	128	55	53.8997	0	0	4	0.933607	0.4846	-1	3.5	N
723	M	40.7666	41.2156	41.7002	PP MS	128	55	53.8997	0	0	4	0.933607	0.4846	0	4	N
723	M	40.7666	41.2156	41.7002	PP MS	128	55	53.8997	0	0	4	0.933607	0.4846	2	3	N
723	M	40.7666	41.2156	41.7002	PP MS	128	55	53.8997	0	0	4	0.933607	0.4846	8	3.5	N
724	F	31.0445	47.4524	51.8795	RR MS	96	27	30.5377	0	0	1	20.835	4.4271	-1	1	Y
724	F	31.0445	47.4524	51.8795	RR MS	96	27	30.5377	0	0	1	20.835	4.4271	1	1	Y
724	F	31.0445	47.4524	51.8795	RR MS	96	27	30.5377	0	0	1	20.835	4.4271	5	2	Y
724	F	31.0445	47.4524	51.8795	RR MS	96	27	30.5377	0	0	1	20.835	4.4271	7	2	Y
724	F	31.0445	47.4524	51.8795	RR MS	96	27	30.5377	0	0	1	20.835	4.4271	10	1.5	Y
726	F	23.6085	37.755	49.1225	SP MS	202	51	42.5022	0	2	4.5	25.514	11.3676	-1	5	Y
726	F	23.6085	37.755	49.1225	SP MS	202	51	42.5022	0	2	4.5	25.514	11.3676	1	4.5	Y
726	F	23.6085	37.755	49.1225	SP MS	202	51	42.5022	0	2	4.5	25.514	11.3676	3	4.5	Y
726	F	23.6085	37.755	49.1225	SP MS	202	51	42.5022	0	2	4.5	25.514	11.3676	5	5.5	Y
726	F	23.6085	37.755	49.1225	SP MS	202	51	42.5022	0	2	4.5	25.514	11.3676	7	4.5	Y
726	F	23.6085	37.755	49.1225	SP MS	202	51	42.5022	0	2	4.5	25.514	11.3676	8	4.5	Y
729	F	29.2019	38.3272	49.525	RR MS	119	69	69.2323	4	4	2	20.3231	11.1978	-1	1.5	Y
729	F	29.2019	38.3272	49.525	RR MS	119	69	69.2323	4	4	2	20.3231	11.1978	1	2	Y
729	F	29.2019	38.3272	49.525	RR MS	119	69	69.2323	4	4	2	20.3231	11.1978	4	4	Y
729	F	29.2019	38.3272	49.525	RR MS	119	69	69.2323	4	4	2	20.3231	11.1978	7	2	Y
729	F	29.2019	38.3272	49.525	RR MS	119	69	69.2323	4	4	2	20.3231	11.1978	12	3	Y
730	F	24.846	24.8871	48.7283	RR MS	62	65	72.2917	0	2	4.5	23.8823	23.8412	1	4.5	N
730	F	24.846	24.8871	48.7283	RR MS	62	65	72.2917	0	2	4.5	23.8823	23.8412	3	4.5	N
730	F	24.846	24.8871	48.7283	RR MS	62	65	72.2917	0	2	4.5	23.8823	23.8412	7	4	N
730	F	24.846	24.8871	48.7283	RR MS	62	65	72.2917	0	2	4.5	23.8823	23.8412	9	2	N
730	F	24.846	24.8871	48.7283	RR MS	62	65	72.2917	0	2	4.5	23.8823	23.8412	12	3	N
732	F	30.0726	41.2211	41.2047	SP MS	81	129	134.428	0	0	2.5	11.1321	-0.0164271	1	2.5	N
732	F	30.0726	41.2211	41.2047	SP MS	81	129	134.428	0	0	2.5	11.1321	-0.0164271	3	2.5	N
732	F	30.0726	41.2211	41.2047	SP MS	81	129	134.428	0	0	2.5	11.1321	-0.0164271	4	2.5	N
732	F	30.0726	41.2211	41.2047	SP MS	81	129	134.428	0	0	2.5	11.1321	-0.0164271	9	3	N
732	F	30.0726	41.2211	41.2047	SP MS	81	129	134.428	0	0	2.5	11.1321	-0.0164271	12	2	N
734	F	32.3477	33.5633	42.0151	SP MS	166	38	31.9243	0	0	5.5	9.66735	8.45175	1	5.5	Y
734	F	32.3477	33.5633	42.0151	SP MS	166	38	31.9243	0	0	5.5	9.66735	8.45175	5	4.5	Y
734	F	32.3477	33.5633	42.0151	SP MS	166	38	31.9243	0	0	5.5	9.66735	8.45175	11	5	Y
735	M	32.6352	33.4155	37.9411	RR MS	194	50	41.7816	2	0	1.5	5.30595	4.52567	1	1.5	N
735	M	32.6352	33.4155	37.9411	RR MS	194	50	41.7816	2	0	1.5	5.30595	4.52567	3	1.5	N
735	M	32.6352	33.4155	37.9411	RR MS	194	50	41.7816	2	0	1.5	5.30595	4.52567	4	1.5	N
735	M	32.6352	33.4155	37.9411	RR MS	194	50	41.7816	2	0	1.5	5.30595	4.52567	12	0	N
738	F	38.5407	38.6776	51.2498	RR MS	168	75	68.7174	1	3	5	12.7091	12.5722	-1	4.5	N
738	F	38.5407	38.6776	51.2498	RR MS	168	75	68.7174	1	3	5	12.7091	12.5722	1	5	N
738	F	38.5407	38.6776	51.2498	RR MS	168	75	68.7174	1	3	5	12.7091	12.5722	5	4.5	N
738	F	38.5407	38.6776	51.2498	RR MS	168	75	68.7174	1	3	5	12.7091	12.5722	12	4.5	N
742	M	38.9158	38.9651	42.6721	RR MS	314	90	91.6131	2	0	2.5	3.75633	3.70705	1	2.5	N
743	M	46.1246	46.7899	49.8617	PP MS	296	34	32.9541	2	0	6	3.73717	3.07187	-1	5.5	N
743	M	46.1246	46.7899	49.8617	PP MS	296	34	32.9541	2	0	6	3.73717	3.07187	1	6	N
743	M	46.1246	46.7899	49.8617	PP MS	296	34	32.9541	2	0	6	3.73717	3.07187	7	6	N
743	M	46.1246	46.7899	49.8617	PP MS	296	34	32.9541	2	0	6	3.73717	3.07187	9	6.5	N
746	M	34.2998	51.5702	67.1376	SP MS	307	55	55.5834	0	0	7.5	32.8378	15.5674	1	7.5	N
746	M	34.2998	51.5702	67.1376	SP MS	307	55	55.5834	0	0	7.5	32.8378	15.5674	3	7	N
746	M	34.2998	51.5702	67.1376	SP MS	307	55	55.5834	0	0	7.5	32.8378	15.5674	4	7.5	N
746	M	34.2998	51.5702	67.1376	SP MS	307	55	55.5834	0	0	7.5	32.8378	15.5674	5	7	N
746	M	34.2998	51.5702	67.1376	SP MS	307	55	55.5834	0	0	7.5	32.8378	15.5674	10	7	N
746	M	34.2998	51.5702	67.1376	SP MS	307	55	55.5834	0	0	7.5	32.8378	15.5674	12	7.5	N
747	M	53.6181	53.6975	61.306	PP MS	281	81	77.8037	0	0	6	6.77	6.69	1	6	N
747	M	53.6181	53.6975	61.306	PP MS	281	81	77.8037	0	0	6	6.77	6.69	4	6	N
747	M	53.6181	53.6975	61.306	PP MS	281	81	77.8037	0	0	6	6.77	6.69	12	4.5	N
748	M	36.4189	54.4066	64.3641	SP MS	146	36	32.345	0	0	6.5	27.9452	9.95756	1	6.5	N
748	M	36.4189	54.4066	64.3641	SP MS	146	36	32.345	0	0	6.5	27.9452	9.95756	2	6.5	N
748	M	36.4189	54.4066	64.3641	SP MS	146	36	32.345	0	0	6.5	27.9452	9.95756	5	6.5	N
748	M	36.4189	54.4066	64.3641	SP MS	146	36	32.345	0	0	6.5	27.9452	9.95756	6	7.5	N
748	M	36.4189	54.4066	64.3641	SP MS	146	36	32.345	0	0	6.5	27.9452	9.95756	8	6.5	N
748	M	36.4189	54.4066	64.3641	SP MS	146	36	32.345	0	0	6.5	27.9452	9.95756	12	6.5	N
750	M	53.9493	63.1732	63.269	RR MS	117	62	62.5288	2	2	1	9.31964	0.0958248	-1	2.5	Y
750	M	53.9493	63.1732	63.269	RR MS	117	62	62.5288	2	2	1	9.31964	0.0958248	2	1	Y
750	M	53.9493	63.1732	63.269	RR MS	117	62	62.5288	2	2	1	9.31964	0.0958248	7	2	Y
750	M	53.9493	63.1732	63.269	RR MS	117	62	62.5288	2	2	1	9.31964	0.0958248	9	2	Y
750	M	53.9493	63.1732	63.269	RR MS	117	62	62.5288	2	2	1	9.31964	0.0958248	11	2	Y
752	M	39.896	45.5797	45.5222	PP MS	364	45	52.4731	0	0	6	5.62628	-0.0574949	0	6	N
752	M	39.896	45.5797	45.5222	PP MS	364	45	52.4731	0	0	6	5.62628	-0.0574949	1	6	N
752	M	39.896	45.5797	45.5222	PP MS	364	45	52.4731	0	0	6	5.62628	-0.0574949	4	6	N
752	M	39.896	45.5797	45.5222	PP MS	364	45	52.4731	0	0	6	5.62628	-0.0574949	6	6	N
752	M	39.896	45.5797	45.5222	PP MS	364	45	52.4731	0	0	6	5.62628	-0.0574949	10	6	N
755	F	40.2519	50.4723	54.1739	RR MS	138	44	41.4514	0	0	2	13.922	3.70157	1	2	Y
755	F	40.2519	50.4723	54.1739	RR MS	138	44	41.4514	0	0	2	13.922	3.70157	4	2	Y
755	F	40.2519	50.4723	54.1739	RR MS	138	44	41.4514	0	0	2	13.922	3.70157	10	1.5	Y
756	M	48.5613	51.4031	66.0452	SP MS	343	62	67.4703	0	0	6.5	17.4839	14.642	1	6.5	N
756	M	48.5613	51.4031	66.0452	SP MS	343	62	67.4703	0	0	6.5	17.4839	14.642	7	6	N
756	M	48.5613	51.4031	66.0452	SP MS	343	62	67.4703	0	0	6.5	17.4839	14.642	8	6	N
756	M	48.5613	51.4031	66.0452	SP MS	343	62	67.4703	0	0	6.5	17.4839	14.642	10	6	N
760	F	29.3224	54.6667	60.5667	RR MS	90	22	26.3294	2	2	4.5	31.2444	5.90007	1	4.5	N
760	F	29.3224	54.6667	60.5667	RR MS	90	22	26.3294	2	2	4.5	31.2444	5.90007	11	5	N
761	F	23.2608	39.7755	42.475	RR MS	80	62	67.5423	1	1	1	19.2142	2.69952	-1	1	N
761	F	23.2608	39.7755	42.475	RR MS	80	62	67.5423	1	1	1	19.2142	2.69952	1	1	N
761	F	23.2608	39.7755	42.475	RR MS	80	62	67.5423	1	1	1	19.2142	2.69952	3	1	N
761	F	23.2608	39.7755	42.475	RR MS	80	62	67.5423	1	1	1	19.2142	2.69952	5	1	N
761	F	23.2608	39.7755	42.475	RR MS	80	62	67.5423	1	1	1	19.2142	2.69952	7	1	N
761	F	23.2608	39.7755	42.475	RR MS	80	62	67.5423	1	1	1	19.2142	2.69952	8	1	N
761	F	23.2608	39.7755	42.475	RR MS	80	62	67.5423	1	1	1	19.2142	2.69952	9	1.5	N
761	F	23.2608	39.7755	42.475	RR MS	80	62	67.5423	1	1	1	19.2142	2.69952	11	1.5	N
762	F	30.8419	46.5736	47.1403	RR MS	110	26	27.5592	1	2	2.5	16.2984	0.566735	0	2.5	N
762	F	30.8419	46.5736	47.1403	RR MS	110	26	27.5592	1	2	2.5	16.2984	0.566735	7	1.5	N
762	F	30.8419	46.5736	47.1403	RR MS	110	26	27.5592	1	2	2.5	16.2984	0.566735	9	2	N
763	F	33.3361	33.6701	63.4333	RR MS	201	70	61.5284	0	0	3.5	30.0972	29.7632	1	3.5	N
763	F	33.3361	33.6701	63.4333	RR MS	201	70	61.5284	0	0	3.5	30.0972	29.7632	3	3.5	N
763	F	33.3361	33.6701	63.4333	RR MS	201	70	61.5284	0	0	3.5	30.0972	29.7632	12	2	N
764	F	31.5455	43.9452	43.9452	PP MS	267	71	65.9853	2	1	2	12.3997	0	1	2	N
764	F	31.5455	43.9452	43.9452	PP MS	267	71	65.9853	2	1	2	12.3997	0	2	2	N
764	F	31.5455	43.9452	43.9452	PP MS	267	71	65.9853	2	1	2	12.3997	0	4	2	N
764	F	31.5455	43.9452	43.9452	PP MS	267	71	65.9853	2	1	2	12.3997	0	10	3	N
767	M	31.0554	39.3018	40.3696	SP MS	194	83	74.7816	1	4	6	9.31417	1.06776	0	6	N
767	M	31.0554	39.3018	40.3696	SP MS	194	83	74.7816	1	4	6	9.31417	1.06776	2	5.5	N
767	M	31.0554	39.3018	40.3696	SP MS	194	83	74.7816	1	4	6	9.31417	1.06776	5	5	N
767	M	31.0554	39.3018	40.3696	SP MS	194	83	74.7816	1	4	6	9.31417	1.06776	7	5	N
767	M	31.0554	39.3018	40.3696	SP MS	194	83	74.7816	1	4	6	9.31417	1.06776	11	4.5	N
769	F	31.8549	45.9357	71.8932	SP MS	15	59	67.3601	2	1	4	40.0383	25.9576	1	4	Y
769	F	31.8549	45.9357	71.8932	SP MS	15	59	67.3601	2	1	4	40.0383	25.9576	2	4	Y
769	F	31.8549	45.9357	71.8932	SP MS	15	59	67.3601	2	1	4	40.0383	25.9576	3	7	Y
769	F	31.8549	45.9357	71.8932	SP MS	15	59	67.3601	2	1	4	40.0383	25.9576	4	7	Y
769	F	31.8549	45.9357	71.8932	SP MS	15	59	67.3601	2	1	4	40.0383	25.9576	6	7.5	Y
769	F	31.8549	45.9357	71.8932	SP MS	15	59	67.3601	2	1	4	40.0383	25.9576	8	7.5	Y
769	F	31.8549	45.9357	71.8932	SP MS	15	59	67.3601	2	1	4	40.0383	25.9576	10	7.5	Y
771	M	31.5373	34.2971	48.5257	RR MS	270	30	25.3539	1	0	4	16.9884	14.2286	1	4	N
771	M	31.5373	34.2971	48.5257	RR MS	270	30	25.3539	1	0	4	16.9884	14.2286	9	4	N
771	M	31.5373	34.2971	48.5257	RR MS	270	30	25.3539	1	0	4	16.9884	14.2286	12	4	N
773	F	51.3018	51.655	55.6359	RR MS	176	48	40.9666	0	1	2	4.33402	3.98084	0	2	Y
774	F	38.2587	38.6229	39.9945	RR MS	301	67	66.6936	2	0	4	1.7358	1.37166	1	4	N
774	F	38.2587	38.6229	39.9945	RR MS	301	67	66.6936	2	0	4	1.7358	1.37166	2	2	N
774	F	38.2587	38.6229	39.9945	RR MS	301	67	66.6936	2	0	4	1.7358	1.37166	4	1.5	N
774	F	38.2587	38.6229	39.9945	RR MS	301	67	66.6936	2	0	4	1.7358	1.37166	9	2	N
776	F	45.3744	46.3984	47.5017	RR MS	47	91	99.2242	1	3	2	2.12731	1.10335	1	2	Y
776	F	45.3744	46.3984	47.5017	RR MS	47	91	99.2242	1	3	2	2.12731	1.10335	4	1.5	Y
777	F	20.0246	20.9418	33.1718	SP MS	267	11	5.98526	2	2	7.5	13.1472	12.23	-1	6.5	N
777	F	20.0246	20.9418	33.1718	SP MS	267	11	5.98526	2	2	7.5	13.1472	12.23	1	7.5	N
777	F	20.0246	20.9418	33.1718	SP MS	267	11	5.98526	2	2	7.5	13.1472	12.23	5	7.5	N
777	F	20.0246	20.9418	33.1718	SP MS	267	11	5.98526	2	2	7.5	13.1472	12.23	6	7	N
777	F	20.0246	20.9418	33.1718	SP MS	267	11	5.98526	2	2	7.5	13.1472	12.23	8	6.5	N
777	F	20.0246	20.9418	33.1718	SP MS	267	11	5.98526	2	2	7.5	13.1472	12.23	9	7	N
777	F	20.0246	20.9418	33.1718	SP MS	267	11	5.98526	2	2	7.5	13.1472	12.23	10	6.5	N
777	F	20.0246	20.9418	33.1718	SP MS	267	11	5.98526	2	2	7.5	13.1472	12.23	11	6.5	N
778	F	45.7002	45.9767	47.551	SP MS	98	44	47.2651	2	0	6	1.85079	1.57426	1	6	N
778	F	45.7002	45.9767	47.551	SP MS	98	44	47.2651	2	0	6	1.85079	1.57426	4	5.5	N
778	F	45.7002	45.9767	47.551	SP MS	98	44	47.2651	2	0	6	1.85079	1.57426	6	5.5	N
778	F	45.7002	45.9767	47.551	SP MS	98	44	47.2651	2	0	6	1.85079	1.57426	9	4.5	N
778	F	45.7002	45.9767	47.551	SP MS	98	44	47.2651	2	0	6	1.85079	1.57426	10	6	N
778	F	45.7002	45.9767	47.551	SP MS	98	44	47.2651	2	0	6	1.85079	1.57426	12	5.5	N
780	F	42.4723	46.1574	48.8049	RR MS	288	59	56.7893	0	0	4	6.33265	2.6475	1	4	N
780	F	42.4723	46.1574	48.8049	RR MS	288	59	56.7893	0	0	4	6.33265	2.6475	9	4	N
785	F	22.8172	23.206	24.1123	RR MS	168	67	60.7174	1	1	1	1.295	0.906229	1	1	N
785	F	22.8172	23.206	24.1123	RR MS	168	67	60.7174	1	1	1	1.295	0.906229	2	1	N
785	F	22.8172	23.206	24.1123	RR MS	168	67	60.7174	1	1	1	1.295	0.906229	7	1.5	N
785	F	22.8172	23.206	24.1123	RR MS	168	67	60.7174	1	1	1	1.295	0.906229	8	1.5	N
785	F	22.8172	23.206	24.1123	RR MS	168	67	60.7174	1	1	1	1.295	0.906229	12	1.5	N
786	F	27.2471	31.5154	36.1944	RR MS	76	157	162.983	1	0	2	8.9473	4.67899	1	2	N
786	F	27.2471	31.5154	36.1944	RR MS	76	157	162.983	1	0	2	8.9473	4.67899	2	2	N
786	F	27.2471	31.5154	36.1944	RR MS	76	157	162.983	1	0	2	8.9473	4.67899	3	3.5	N
786	F	27.2471	31.5154	36.1944	RR MS	76	157	162.983	1	0	2	8.9473	4.67899	4	1	N
786	F	27.2471	31.5154	36.1944	RR MS	76	157	162.983	1	0	2	8.9473	4.67899	6	2.5	N
786	F	27.2471	31.5154	36.1944	RR MS	76	157	162.983	1	0	2	8.9473	4.67899	8	2.5	N
786	F	27.2471	31.5154	36.1944	RR MS	76	157	162.983	1	0	2	8.9473	4.67899	10	2	N
789	F	55.4059	45.5551	61.87	SP MS	259	28	22.0702	0	0	7	6.46407	16.3149	1	7	N
789	F	55.4059	45.5551	61.87	SP MS	259	28	22.0702	0	0	7	6.46407	16.3149	3	7	N
789	F	55.4059	45.5551	61.87	SP MS	259	28	22.0702	0	0	7	6.46407	16.3149	5	7	N
789	F	55.4059	45.5551	61.87	SP MS	259	28	22.0702	0	0	7	6.46407	16.3149	12	7	N
790	F	33.0787	33.0924	35.8303	SP MS	348	124	130.023	0	1	5.5	2.75154	2.73785	1	5.5	Y
790	F	33.0787	33.0924	35.8303	SP MS	348	124	130.023	0	1	5.5	2.75154	2.73785	3	6	Y
790	F	33.0787	33.0924	35.8303	SP MS	348	124	130.023	0	1	5.5	2.75154	2.73785	6	6	Y
790	F	33.0787	33.0924	35.8303	SP MS	348	124	130.023	0	1	5.5	2.75154	2.73785	8	6	Y
791	F	35.7837	40.5804	49.4456	RR MS	12	49	57.2404	3	1	2	13.6619	8.86516	1	2	N
791	F	35.7837	40.5804	49.4456	RR MS	12	49	57.2404	3	1	2	13.6619	8.86516	6	2.5	N
791	F	35.7837	40.5804	49.4456	RR MS	12	49	57.2404	3	1	2	13.6619	8.86516	8	1.5	N
793	F	33.7413	37.3854	52.8378	SP MS	324	60	63.0398	0	0	4	19.0965	15.4524	1	4	Y
793	F	33.7413	37.3854	52.8378	SP MS	324	60	63.0398	0	0	4	19.0965	15.4524	6	4	Y
793	F	33.7413	37.3854	52.8378	SP MS	324	60	63.0398	0	0	4	19.0965	15.4524	7	4	Y
793	F	33.7413	37.3854	52.8378	SP MS	324	60	63.0398	0	0	4	19.0965	15.4524	8	4	Y
793	F	33.7413	37.3854	52.8378	SP MS	324	60	63.0398	0	0	4	19.0965	15.4524	9	4	Y
793	F	33.7413	37.3854	52.8378	SP MS	324	60	63.0398	0	0	4	19.0965	15.4524	10	4	Y
793	F	33.7413	37.3854	52.8378	SP MS	324	60	63.0398	0	0	4	19.0965	15.4524	12	5.5	Y
797	M	36.5695	37.0075	37.1992	RR MS	47	26	34.2242	1	1	2	0.629706	0.19165	0	2	N
797	M	36.5695	37.0075	37.1992	RR MS	47	26	34.2242	1	1	2	0.629706	0.19165	5	1.5	N
797	M	36.5695	37.0075	37.1992	RR MS	47	26	34.2242	1	1	2	0.629706	0.19165	7	1.5	N
797	M	36.5695	37.0075	37.1992	RR MS	47	26	34.2242	1	1	2	0.629706	0.19165	8	1.5	N
797	M	36.5695	37.0075	37.1992	RR MS	47	26	34.2242	1	1	2	0.629706	0.19165	10	1	N
797	M	36.5695	37.0075	37.1992	RR MS	47	26	34.2242	1	1	2	0.629706	0.19165	12	2	N
801	F	41.2485	42.1273	42.7159	RR MS	307	62	62.5834	2	1	2	1.46749	0.588638	1	2	Y
801	F	41.2485	42.1273	42.7159	RR MS	307	62	62.5834	2	1	2	1.46749	0.588638	2	3.5	Y
801	F	41.2485	42.1273	42.7159	RR MS	307	62	62.5834	2	1	2	1.46749	0.588638	3	1.5	Y
801	F	41.2485	42.1273	42.7159	RR MS	307	62	62.5834	2	1	2	1.46749	0.588638	5	2	Y
801	F	41.2485	42.1273	42.7159	RR MS	307	62	62.5834	2	1	2	1.46749	0.588638	6	2	Y
801	F	41.2485	42.1273	42.7159	RR MS	307	62	62.5834	2	1	2	1.46749	0.588638	10	4	Y
801	F	41.2485	42.1273	42.7159	RR MS	307	62	62.5834	2	1	2	1.46749	0.588638	12	4	Y
803	F	32.4654	35.2033	37.473	RR MS	230	81	72.7983	2	1	1.5	5.00753	2.26968	-1	0	N
803	F	32.4654	35.2033	37.473	RR MS	230	81	72.7983	2	1	1.5	5.00753	2.26968	1	1.5	N
803	F	32.4654	35.2033	37.473	RR MS	230	81	72.7983	2	1	1.5	5.00753	2.26968	6	1.5	N
803	F	32.4654	35.2033	37.473	RR MS	230	81	72.7983	2	1	1.5	5.00753	2.26968	7	2	N
803	F	32.4654	35.2033	37.473	RR MS	230	81	72.7983	2	1	1.5	5.00753	2.26968	12	1.5	N
804	M	29.8152	39.6222	46.6064	RR MS	290	58	56.0774	1	1	6	16.7912	6.98426	1	6	N
804	M	29.8152	39.6222	46.6064	RR MS	290	58	56.0774	1	1	6	16.7912	6.98426	2	6	N
804	M	29.8152	39.6222	46.6064	RR MS	290	58	56.0774	1	1	6	16.7912	6.98426	6	6	N
804	M	29.8152	39.6222	46.6064	RR MS	290	58	56.0774	1	1	6	16.7912	6.98426	8	6.5	N
804	M	29.8152	39.6222	46.6064	RR MS	290	58	56.0774	1	1	6	16.7912	6.98426	10	5.5	N
804	M	29.8152	39.6222	46.6064	RR MS	290	58	56.0774	1	1	6	16.7912	6.98426	11	6	N
804	M	29.8152	39.6222	46.6064	RR MS	290	58	56.0774	1	1	6	16.7912	6.98426	12	6	N
811	F	42.8802	59.8303	62.245	PP MS	192	29	20.8761	0	0	6.5	19.3648	2.41478	-1	3.5	N
811	F	42.8802	59.8303	62.245	PP MS	192	29	20.8761	0	0	6.5	19.3648	2.41478	1	6.5	N
811	F	42.8802	59.8303	62.245	PP MS	192	29	20.8761	0	0	6.5	19.3648	2.41478	2	6.5	N
811	F	42.8802	59.8303	62.245	PP MS	192	29	20.8761	0	0	6.5	19.3648	2.41478	7	6.5	N
811	F	42.8802	59.8303	62.245	PP MS	192	29	20.8761	0	0	6.5	19.3648	2.41478	8	7	N
811	F	42.8802	59.8303	62.245	PP MS	192	29	20.8761	0	0	6.5	19.3648	2.41478	9	7	N
811	F	42.8802	59.8303	62.245	PP MS	192	29	20.8761	0	0	6.5	19.3648	2.41478	11	7	N
812	M	47.4743	47.9589	65.6646	SP MS	70	36	42.5914	0	0	6.5	18.1903	17.7057	0	6.5	N
812	M	47.4743	47.9589	65.6646	SP MS	70	36	42.5914	0	0	6.5	18.1903	17.7057	1	6.5	N
812	M	47.4743	47.9589	65.6646	SP MS	70	36	42.5914	0	0	6.5	18.1903	17.7057	4	6	N
812	M	47.4743	47.9589	65.6646	SP MS	70	36	42.5914	0	0	6.5	18.1903	17.7057	8	6.5	N
813	F	20.1807	26.2533	44.4189	SP MS	61	33	40.3698	0	1	4.5	24.2382	18.1656	-1	4.5	N
813	F	20.1807	26.2533	44.4189	SP MS	61	33	40.3698	0	1	4.5	24.2382	18.1656	0	4	N
813	F	20.1807	26.2533	44.4189	SP MS	61	33	40.3698	0	1	4.5	24.2382	18.1656	1	4.5	N
817	M	23.1431	30.1492	38.5572	RR MS	187	47	39.1541	3	2	5.5	15.4141	8.40794	4	4.5	N
817	M	23.1431	30.1492	38.5572	RR MS	187	47	39.1541	3	2	5.5	15.4141	8.40794	5	4.5	N
817	M	23.1431	30.1492	38.5572	RR MS	187	47	39.1541	3	2	5.5	15.4141	8.40794	9	4	N
817	M	23.1431	30.1492	38.5572	RR MS	187	47	39.1541	3	2	5.5	15.4141	8.40794	11	4	N
819	F	30.705	30.8474	33.1691	RR MS	138	116	113.451	3	0	3.5	2.46407	2.3217	1	3.5	N
819	F	30.705	30.8474	33.1691	RR MS	138	116	113.451	3	0	3.5	2.46407	2.3217	3	1.5	N
819	F	30.705	30.8474	33.1691	RR MS	138	116	113.451	3	0	3.5	2.46407	2.3217	6	1	N
819	F	30.705	30.8474	33.1691	RR MS	138	116	113.451	3	0	3.5	2.46407	2.3217	8	1.5	N
819	F	30.705	30.8474	33.1691	RR MS	138	116	113.451	3	0	3.5	2.46407	2.3217	11	1.5	N
820	F	31.332	49.3607	61.0349	SP MS	13	42	50.2828	1	0	6.5	29.7029	11.6742	1	6.5	N
[truncated: 479 more rows]
